# Supplementary material for: In-situ growth of robust superlubricated nano-skin on electrospun nanofibers for post-operative adhesion prevention
Source: Nat Commun. 2022 Aug 27;13:5056. doi: 10.1038/s41467-022-32804-0 (PMC9420117; doi:10.1038/s41467-022-32804-0)
Supplement: Supplementary file 3 — Source Data [file 41467_2022_32804_MOESM3_ESM.xlsx]

## Sheet: XPS results of PLA-NM
Binding Energy (eV)	Counts (×102 s)	Smoothed Y1
143.85	643.774	659.582
143.8	679.939	659.44
143.75	639.694	659.206
143.7	638.203	658.879
143.65	675.532	658.46
143.6	710.142	657.952
143.55	672.035	657.356
143.5	642.694	656.677
143.45	681.956	655.919
143.4	637.007	655.088
143.35	603.394	654.191
143.3	663.713	653.234
143.25	693.171	652.226
143.2	632.287	651.174
143.15	657.647	650.089
143.1	588.28	648.979
143.05	633.242	647.854
143	673.988	646.723
142.95	636.521	645.598
142.9	648.166	644.487
142.85	592.693	643.4
142.8	714.324	642.347
142.75	698.149	641.336
142.7	682.947	640.377
142.65	570.555	639.478
142.6	655.106	638.646
142.55	647.597	637.888
142.5	646.687	637.209
142.45	602.174	636.615
142.4	633.517	636.11
142.35	669.546	635.698
142.3	611.097	635.38
142.25	612.522	635.159
142.2	609.199	635.034
142.15	635.555	635.005
142.1	656.534	635.07
142.05	655.392	635.227
142	615.787	635.472
141.95	629.235	635.801
141.9	582.262	636.209
141.85	552.422	636.691
141.8	636.487	637.239
141.75	671.224	637.847
141.7	655.715	638.507
141.65	644.422	639.211
141.6	645.845	639.952
141.55	601.051	640.72
141.5	606.229	641.507
141.45	629.876	642.305
141.4	636.451	643.105
141.35	709.171	643.899
141.3	619.691	644.679
141.25	653.461	645.438
141.2	605.75	646.167
141.15	580.644	646.861
141.1	716.319	647.514
141.05	647.665	648.12
141	691.396	648.674
140.95	718.953	649.173
140.9	701.829	649.613
140.85	723.025	649.991
140.8	592.921	650.307
140.75	548.812	650.56
140.7	669.821	650.749
140.65	740.953	650.875
140.6	684.494	650.94
140.55	651.285	650.946
140.5	611.18	650.896
140.45	654.784	650.794
140.4	665.627	650.644
140.35	687.162	650.451
140.3	648.156	650.219
140.25	614.453	649.954
140.2	641.5	649.662
140.15	645.133	649.349
140.1	612.415	649.021
140.05	625.564	648.684
140	642.646	648.345
139.95	675.67	648.008
139.9	690.551	647.681
139.85	666.848	647.368
139.8	637.166	647.075
139.75	626.546	646.806
139.7	579.057	646.567
139.65	617.757	646.361
139.6	668.961	646.191
139.55	641.844	646.061
139.5	703.894	645.972
139.45	599.862	645.927
139.4	603.295	645.926
139.35	596.759	645.971
139.3	563.868	646.06
139.25	658.899	646.193
139.2	648.382	646.37
139.15	647.981	646.588
139.1	714.519	646.846
139.05	748.244	647.139
139	639.431	647.467
138.95	711.142	647.824
138.9	629.698	648.207
138.85	664.82	648.613
138.8	640.525	649.037
138.75	627.129	649.475
138.7	669.313	649.922
138.65	636.79	650.375
138.6	635.445	650.828
138.55	694.427	651.277
138.5	608.576	651.719
138.45	614.356	652.149
138.4	671.996	652.563
138.35	719.31	652.958
138.3	638.005	653.331
138.25	642.456	653.679
138.2	643.645	653.999
138.15	588.799	654.289
138.1	676.794	654.546
138.05	685.63	654.771
138	640.227	654.96
137.95	633.667	655.114
137.9	639.872	655.232
137.85	623.422	655.313
137.8	610.563	655.358
137.75	598.697	655.368
137.7	729.141	655.342
137.65	733.596	655.281
137.6	683.043	655.188
137.55	714.76	655.062
137.5	611.808	654.905
137.45	661.84	654.719
137.4	657.76	654.505
137.35	670.63	654.266
137.3	633.316	654.001
137.25	695.108	653.714
137.2	682.179	653.405
137.15	638.741	653.077
137.1	586.567	652.731
137.05	660.912	652.368
137	652.367	651.99
136.95	640.685	651.599
136.9	634.838	651.195
136.85	656.984	650.78
136.8	597.994	650.356
136.75	590.345	649.923
136.7	674.373	649.483
136.65	743.486	649.037
136.6	703.115	648.586
136.55	636.279	648.132
136.5	725.573	647.675
136.45	659.333	647.218
136.4	617.663	646.761
136.35	636.3	646.307
136.3	604.451	645.856
136.25	581.903	645.411
136.2	632.523	644.973
136.15	647.09	644.544
136.1	648.085	644.127
136.05	592.783	643.723
136	625.916	643.335
135.95	674.005	642.965
135.9	700.165	642.616
135.85	625.788	642.29
135.8	556.243	641.99
135.75	642.04	641.719
135.7	668.76	641.479
135.65	707.254	641.272
135.6	648.52	641.101
135.55	656.851	640.969
135.5	649.918	640.877
135.45	681.453	640.828
135.4	663.667	640.824
135.35	583.816	640.865
135.3	654.352	640.953
135.25	699.907	641.089
135.2	684.609	641.273
135.15	632.408	641.505
135.1	618.243	641.786
135.05	581.701	642.113
135	611.972	642.487
134.95	581.993	642.904
134.9	538.646	643.364
134.85	630.009	643.864
134.8	591.316	644.399
134.75	605.527	644.968
134.7	678.348	645.566
134.65	672.74	646.188
134.6	709.869	646.831
134.55	665.604	647.49
134.5	697.369	648.158
134.45	602.378	648.832
134.4	600.035	649.505
134.35	701.124	650.172
134.3	698.336	650.828
134.25	694.674	651.467
134.2	727.15	652.085
134.15	711.82	652.675
134.1	615.288	653.233
134.05	591.489	653.754
134	663.584	654.235
133.95	626.432	654.67
133.9	640.347	655.058
133.85	671.068	655.396
133.8	643.247	655.68
133.75	744.822	655.91
133.7	596.717	656.084
133.65	653.429	656.201
133.6	642.447	656.263
133.55	636.954	656.269
133.5	644.208	656.221
133.45	639.126	656.122
133.4	623.686	655.973
133.35	621.401	655.777
133.3	691.709	655.538
133.25	728.378	655.26
133.2	693.569	654.948
133.15	658.905	654.605
133.1	695.484	654.237
133.05	658.157	653.849
133	705.555	653.445
132.95	634.371	653.031
132.9	563.665	652.613
132.85	576.955	652.194
132.8	674.209	651.78
132.75	576.092	651.376
132.7	650.229	650.985
132.65	590.495	650.611
132.6	666.032	650.258
132.55	668.489	649.929
132.5	668.343	649.625
132.45	669.284	649.349
132.4	777.205	649.102
132.35	695.714	648.884
132.3	626.188	648.696
132.25	646.214	648.537
132.2	694.9	648.405
132.15	683.464	648.299
132.1	589.863	648.216
132.05	622.543	648.154
132	625.726	648.109
131.95	659.622	648.077
131.9	682.932	648.055
131.85	594.019	648.038
131.8	595.463	648.021
131.75	595.2	648
131.7	672.309	647.97
131.65	648.708	647.926
131.6	649.036	647.864
131.55	649.602	647.778
131.5	630.351	647.665
131.45	695.06	647.52
131.4	656.066	647.339
131.35	682.066	647.121
131.3	617.15	646.86
131.25	605.147	646.557
131.2	610.576	646.207
131.15	605.772	645.812
131.1	623.355	645.37
131.05	680.933	644.881
131	729.152	644.346
130.95	659.65	643.767
130.9	638.044	643.146
130.85	695.204	642.485
130.8	623.836	641.788
130.75	584.893	641.059
130.7	669.98	640.302
130.65	694.648	639.522
130.6	579.319	638.725
130.55	647.525	637.916
130.5	680.307	637.1
130.45	632.656	636.285
130.4	673.612	635.477
130.35	671.75	634.682
130.3	644.615	633.906
130.25	662.794	633.157
130.2	602.975	632.439
130.15	593.287	631.761
130.1	561.434	631.126
130.05	614.925	630.542
130	681.069	630.013
129.95	696.725	629.545
129.9	575.936	629.141
129.85	558.315	628.805
129.8	659.322	628.542
129.75	629.305	628.354
129.7	650.204	628.244
129.65	642.785	628.213
129.6	605.079	628.263
129.55	589.562	628.395
129.5	621.951	628.608
129.45	609.037	628.903
129.4	525.662	629.279
129.35	580.806	629.735
129.3	584.577	630.268
129.25	634.772	630.878
129.2	637.035	631.561
129.15	647.427	632.314
129.1	667.314	633.136
129.05	655.262	634.021
129	663.777	634.967
128.95	564.592	635.97
128.9	647.592	637.025
128.85	656.21	638.129
128.8	671.835	639.278
128.75	684.5	640.467
128.7	702.587	641.692
128.65	656.947	642.948
128.6	662.234	644.231
128.55	611.991	645.537
128.5	703.493	646.862
128.45	639.138	648.201
128.4	655.932	649.55
128.35	632.362	650.905
128.3	657.788	652.261
128.25	651.356	653.614
128.2	633.845	654.961
128.15	610.833	656.296
128.1	674.232	657.616
128.05	650.15	658.917
128	687.761	660.195
127.95	621.354	661.445
127.9	676.399	662.663
127.85	651.629	663.846
127.8	670.096	664.989
127.75	714.027	666.087
127.7	624.8	667.138
127.65	645.042	668.136
127.6	588.343	669.077
127.55	552.796	669.959
127.5	640.217	670.775
127.45	715.425	671.524
127.4	695.725	672.2
127.35	682.466	672.801
127.3	771.968	673.323
127.25	740.553	673.762
127.2	764.99	674.117
127.15	725.078	674.383
127.1	647.214	674.56
127.05	633.519	674.645
127	633.103	674.636
126.95	626.251	674.533
126.9	690.766	674.335
126.85	738.003	674.042
126.8	731.695	673.655
126.75	562.371	673.175
126.7	686.836	672.604
126.65	659.607	671.944
126.6	715.372	671.199
126.55	725.259	670.371
126.5	745.243	669.466
126.45	581.983	668.488
126.4	644.02	667.443
126.35	718.222	666.338
126.3	649.475	665.178
126.25	669.043	663.971
126.2	647.693	662.725
126.15	673.915	661.448
126.1	692.48	660.149
126.05	631.712	658.835
126	663.243	657.515
125.95	667.89	656.2
125.9	691.732	654.897
125.85	691.345	653.616
125.8	683.46	652.366
125.75	627.215	651.155
125.7	565.218	649.991
125.65	587.677	648.883
125.6	578.913	647.837
125.55	622.403	646.861
125.5	639.596	645.961
125.45	620.852	645.142
125.4	654.451	644.41
125.35	633.573	643.767
125.3	680.908	643.217
125.25	679.222	642.762
125.2	621.538	642.404
125.15	633.868	642.141
125.1	587.586	641.975
125.05	672.065	641.902
125	648.345	641.92
124.95	666.786	642.025
124.9	675.11	642.213
124.85	654.961	642.479
124.8	572.678	642.815
124.75	630.775	643.215
124.7	707.398	643.672
124.65	629.816	644.176
124.6	665.467	644.719
124.55	680.164	645.292
124.5	615.787	645.886
124.45	649.033	646.49
124.4	661.006	647.094
124.35	612.169	647.69
124.3	653.899	648.266
124.25	629.751	648.814
124.2	577.606	649.325
124.15	670.104	649.789
124.1	629.629	650.198
124.05	649.689	650.545
124	691.685	650.823
123.95	658.034	651.025
123.9	716.297	651.147
123.85	659.996	651.184

## Sheet: XPS results of PLA-I 2959-NM
Binding Energy (eV)	Counts (×102 s)	Smoothed Y1
144	316.284	303.195
143.95	327.624	303.958
143.9	285.761	304.726
143.85	300.707	305.492
143.8	240.881	306.25
143.75	293.389	306.993
143.7	266.015	307.714
143.65	333.204	308.408
143.6	326.449	309.068
143.55	298.574	309.689
143.5	371.775	310.265
143.45	329.885	310.79
143.4	348.836	311.262
143.35	287.323	311.675
143.3	327.211	312.026
143.25	274.719	312.312
143.2	343.426	312.533
143.15	326.043	312.685
143.1	345.645	312.77
143.05	302.933	312.787
143	319.607	312.738
142.95	330.799	312.625
142.9	318.113	312.449
142.85	266.549	312.215
142.8	291.908	311.927
142.75	333.8	311.59
142.7	331.153	311.209
142.65	308.556	310.79
142.6	344.967	310.339
142.55	360.694	309.865
142.5	311.269	309.373
142.45	304.341	308.872
142.4	266.735	308.369
142.35	281.477	307.872
142.3	319.734	307.389
142.25	312.395	306.927
142.2	292.265	306.494
142.15	275.603	306.098
142.1	294.327	305.744
142.05	276.35	305.44
142	279.809	305.191
141.95	330.033	305.003
141.9	313.839	304.88
141.85	285.635	304.827
141.8	319.027	304.846
141.75	309.974	304.939
141.7	248.865	305.109
141.65	296.828	305.355
141.6	299.98	305.679
141.55	341.779	306.078
141.5	331.536	306.551
141.45	308.806	307.095
141.4	327.195	307.707
141.35	297.524	308.383
141.3	343.524	309.117
141.25	289.575	309.905
141.2	288.712	310.739
141.15	333.868	311.614
141.1	272.537	312.521
141.05	360.126	313.455
141	304.437	314.406
140.95	247.755	315.367
140.9	334.964	316.33
140.85	337.267	317.287
140.8	334.512	318.229
140.75	321.715	319.149
140.7	305.484	320.04
140.65	242.509	320.893
140.6	248.162	321.702
140.55	323.681	322.461
140.5	362.189	323.163
140.45	371.875	323.803
140.4	347.283	324.376
140.35	306.142	324.879
140.3	368.626	325.307
140.25	351.725	325.658
140.2	328.994	325.931
140.15	328.949	326.123
140.1	341.964	326.235
140.05	343.292	326.267
140	306.308	326.219
139.95	378.289	326.095
139.9	358.742	325.895
139.85	356.608	325.623
139.8	299.499	325.282
139.75	322.283	324.878
139.7	319.975	324.414
139.65	366.407	323.895
139.6	280.014	323.327
139.55	270.02	322.716
139.5	271.685	322.067
139.45	291.255	321.386
139.4	372.317	320.68
139.35	344.636	319.955
139.3	342.234	319.218
139.25	291.426	318.473
139.2	331.48	317.728
139.15	281.443	316.987
139.1	347.589	316.257
139.05	388.576	315.542
139	323.502	314.848
138.95	276.894	314.178
138.9	300.19	313.537
138.85	284.361	312.928
138.8	275.447	312.355
138.75	296.543	311.821
138.7	268.084	311.327
138.65	344.683	310.875
138.6	318.519	310.468
138.55	344.841	310.105
138.5	299.969	309.788
138.45	292.076	309.517
138.4	286.981	309.291
138.35	309.731	309.111
138.3	317.616	308.974
138.25	284.689	308.882
138.2	333.106	308.831
138.15	272.595	308.821
138.1	317.806	308.851
138.05	312.873	308.918
138	312.305	309.021
137.95	347.159	309.158
137.9	307.928	309.328
137.85	344.769	309.528
137.8	335.318	309.758
137.75	324.02	310.015
137.7	330.154	310.299
137.65	254.418	310.607
137.6	266.399	310.938
137.55	306.099	311.293
137.5	331.095	311.668
137.45	300.636	312.065
137.4	296.753	312.481
137.35	299.165	312.916
137.3	342.47	313.371
137.25	300.914	313.844
137.2	248.606	314.334
137.15	325.669	314.843
137.1	379.824	315.368
137.05	347.382	315.911
137	290.376	316.47
136.95	328.925	317.046
136.9	300.16	317.637
136.85	257.648	318.242
136.8	363.03	318.862
136.75	296.811	319.494
136.7	330.103	320.138
136.65	344.498	320.793
136.6	271.791	321.456
136.55	329.026	322.125
136.5	354.05	322.8
136.45	261.114	323.476
136.4	361.601	324.152
136.35	336.145	324.825
136.3	325.326	325.492
136.25	301.599	326.15
136.2	276.843	326.795
136.15	348.571	327.423
136.1	349.798	328.032
136.05	349.64	328.617
136	356.023	329.175
135.95	344.449	329.701
135.9	366.583	330.194
135.85	318.666	330.648
135.8	326.331	331.061
135.75	347.748	331.429
135.7	341.021	331.75
135.65	293.162	332.02
135.6	332.012	332.238
135.55	371.466	332.401
135.5	339.73	332.508
135.45	310.9	332.557
135.4	381.176	332.549
135.35	301.114	332.482
135.3	316.771	332.358
135.25	335.189	332.176
135.2	329.321	331.938
135.15	309.927	331.647
135.1	289.415	331.304
135.05	338.875	330.911
135	349.455	330.473
134.95	345.612	329.993
134.9	361.48	329.475
134.85	279.221	328.924
134.8	346.214	328.344
134.75	297.278	327.74
134.7	340.468	327.117
134.65	304.004	326.482
134.6	310.604	325.839
134.55	344.23	325.194
134.5	378.623	324.552
134.45	315.655	323.919
134.4	328.033	323.3
134.35	354.858	322.7
134.3	342.51	322.124
134.25	316.626	321.576
134.2	366.506	321.061
134.15	326.403	320.582
134.1	294.172	320.142
134.05	326.85	319.745
134	283.49	319.392
133.95	284.049	319.085
133.9	299.682	318.826
133.85	349.237	318.615
133.8	342.936	318.452
133.75	246.602	318.337
133.7	271.514	318.268
133.65	353.16	318.245
133.6	302.416	318.265
133.55	345.263	318.326
133.5	340.203	318.425
133.45	327.273	318.56
133.4	315.153	318.726
133.35	301.436	318.921
133.3	306.231	319.14
133.25	297.694	319.379
133.2	278.321	319.635
133.15	320.733	319.902
133.1	329.884	320.178
133.05	283.202	320.458
133	321.232	320.739
132.95	318.35	321.016
132.9	350.784	321.287
132.85	312.974	321.548
132.8	303.412	321.796
132.75	374.817	322.029
132.7	323.879	322.245
132.65	331.615	322.443
132.6	334.84	322.62
132.55	331.08	322.775
132.5	382.38	322.909
132.45	371.236	323.02
132.4	332.997	323.11
132.35	326.911	323.178
132.3	309.581	323.225
132.25	289.474	323.252
132.2	320.287	323.26
132.15	272.352	323.251
132.1	275.81	323.226
132.05	381.095	323.188
132	306.702	323.137
131.95	321.37	323.075
131.9	310.892	323.004
131.85	330.483	322.926
131.8	386.541	322.843
131.75	333.609	322.755
131.7	274.541	322.664
131.65	305.815	322.57
131.6	326.268	322.475
131.55	327.382	322.379
131.5	293.76	322.282
131.45	316.241	322.185
131.4	395.525	322.085
131.35	343.635	321.984
131.3	309.806	321.88
131.25	299.739	321.772
131.2	241.954	321.659
131.15	300.862	321.539
131.1	331.251	321.41
131.05	370.208	321.271
131	312.36	321.12
130.95	290.001	320.954
130.9	312.053	320.772
130.85	282.868	320.572
130.8	328.8	320.352
130.75	307.144	320.111
130.7	336.137	319.847
130.65	340.06	319.559
130.6	361.876	319.246
130.55	356.767	318.908
130.5	364.787	318.545
130.45	360.558	318.156
130.4	325.353	317.742
130.35	268.209	317.305
130.3	291.317	316.846
130.25	327.054	316.366
130.2	311.538	315.868
130.15	290.755	315.354
130.1	330.304	314.829
130.05	355.948	314.294
130	257.409	313.755
129.95	333.194	313.215
129.9	305.098	312.678
129.85	306.769	312.149
129.8	370.254	311.632
129.75	319.294	311.133
129.7	301.187	310.656
129.65	251.431	310.207
129.6	319.091	309.788
129.55	309.758	309.406
129.5	333.14	309.064
129.45	308.238	308.767
129.4	232.876	308.518
129.35	277.735	308.32
129.3	341.537	308.177
129.25	309.591	308.091
129.2	272.029	308.063
129.15	323.276	308.096
129.1	289.951	308.19
129.05	285.221	308.345
129	287.162	308.561
128.95	351.947	308.838
128.9	331.239	309.173
128.85	281.733	309.565
128.8	289.014	310.012
128.75	334.009	310.511
128.7	325.512	311.057
128.65	323.818	311.648
128.6	307.634	312.278
128.55	314.043	312.945
128.5	347.031	313.642
128.45	277.405	314.364
128.4	315.783	315.108
128.35	368.84	315.867
128.3	297.105	316.636
128.25	309.786	317.41
128.2	287.586	318.184
128.15	292.891	318.953
128.1	327	319.713
128.05	297.051	320.458
128	300.539	321.185
127.95	351.264	321.889
127.9	371.696	322.568
127.85	350.45	323.218
127.8	294.551	323.836
127.75	348.107	324.421
127.7	312.077	324.97
127.65	360.918	325.482
127.6	335.741	325.956
127.55	318.29	326.391
127.5	313.203	326.787
127.45	340.383	327.145
127.4	379.093	327.465
127.35	315.575	327.748
127.3	301.071	327.994
127.25	296.997	328.206
127.2	346.171	328.384
127.15	297.391	328.53
127.1	287.438	328.647
127.05	300.613	328.735
127	280.337	328.797
126.95	337.303	328.835
126.9	330.007	328.85
126.85	373.866	328.845
126.8	326.27	328.82
126.75	404.676	328.777
126.7	379.378	328.718
126.65	304.474	328.644
126.6	315.182	328.556
126.55	374.228	328.454
126.5	315.119	328.34
126.45	340.296	328.214
126.4	311.222	328.077
126.35	314.513	327.928
126.3	338.607	327.767
126.25	365.845	327.596
126.2	328.399	327.414
126.15	329.014	327.22
126.1	278.403	327.015
126.05	316.175	326.8
126	321.168	326.573
125.95	326.684	326.336
125.9	307.235	326.089
125.85	336.988	325.832
125.8	294.113	325.565
125.75	310.45	325.291
125.7	354.142	325.01
125.65	368.317	324.723
125.6	305.917	324.433
125.55	319.028	324.14
125.5	269.447	323.848
125.45	352.06	323.559
125.4	361.711	323.275
125.35	316.88	323
125.3	315.012	322.736
125.25	319.494	322.488
125.2	299.487	322.257
125.15	314.291	322.048
125.1	313.74	321.864
125.05	317.338	321.708
125	362.113	321.585
124.95	345.665	321.497
124.9	321.343	321.448
124.85	337.357	321.44
124.8	335.154	321.477
124.75	336.747	321.56
124.7	314.579	321.691
124.65	292.747	321.873
124.6	296.415	322.106
124.55	304.971	322.39
124.5	302.897	322.727
124.45	289.839	323.115
124.4	412.975	323.553
124.35	319.585	324.04
124.3	304.817	324.574
124.25	288.038	325.151
124.2	314.303	325.769
124.15	333.247	326.424
124.1	316.081	327.11
124.05	333.109	327.824
124	337.432	328.561

## Sheet: XPS results of method a
Binding Energy (eV)	Counts (×103 s)	Smoothed Y1
144.4	2164.68	2024.85
144.35	2130.62	2023.93
144.3	2065.78	2022.9
144.25	2029.49	2021.79
144.2	1935.24	2020.59
144.15	1956.49	2019.32
144.1	1971.88	2018
144.05	2135.47	2016.64
144	2040.84	2015.25
143.95	2097.72	2013.84
143.9	1981	2012.44
143.85	2039.45	2011.04
143.8	1970.24	2009.67
143.75	1916.7	2008.33
143.7	2041.88	2007.03
143.65	1997.1	2005.79
143.6	1992.14	2004.61
143.55	1803.25	2003.5
143.5	2008.67	2002.46
143.45	2021.33	2001.49
143.4	2060.13	2000.59
143.35	1998.67	1999.76
143.3	1937.69	1999.01
143.25	1989.54	1998.32
143.2	2046.02	1997.68
143.15	2011.09	1997.09
143.1	1922.43	1996.55
143.05	2043.13	1996.03
143	2036.4	1995.53
142.95	2093.06	1995.03
142.9	2064.83	1994.52
142.85	2087.69	1993.99
142.8	2028.03	1993.43
142.75	1933.72	1992.82
142.7	2002.34	1992.15
142.65	2027.24	1991.41
142.6	1917.24	1990.58
142.55	2038.3	1989.67
142.5	2108.33	1988.66
142.45	1909.13	1987.55
142.4	1940.81	1986.34
142.35	2030.13	1985.03
142.3	2065.68	1983.61
142.25	2041.52	1982.1
142.2	2047.36	1980.5
142.15	2016.02	1978.81
142.1	1956.32	1977.05
142.05	2015.15	1975.23
142	1924.4	1973.37
141.95	1936.99	1971.48
141.9	1939.03	1969.58
141.85	1939.44	1967.69
141.8	1978.85	1965.82
141.75	2152.36	1964
141.7	2045.21	1962.24
141.65	1984.6	1960.56
141.6	1898.73	1958.99
141.55	1880.64	1957.53
141.5	1801.85	1956.21
141.45	1992.48	1955.03
141.4	1924.88	1954.01
141.35	2005.01	1953.16
141.3	1902.93	1952.48
141.25	1981.86	1951.98
141.2	1941.3	1951.65
141.15	1918.74	1951.5
141.1	1913.47	1951.53
141.05	1862.47	1951.71
141	1848.04	1952.05
140.95	1865.14	1952.53
140.9	2069.82	1953.14
140.85	1990.45	1953.85
140.8	1950.06	1954.65
140.75	1924.16	1955.52
140.7	2033.47	1956.43
140.65	1984.12	1957.37
140.6	2056.81	1958.3
140.55	2000.19	1959.21
140.5	1939.26	1960.07
140.45	1964.1	1960.86
140.4	2025.16	1961.57
140.35	2010.23	1962.16
140.3	2062.57	1962.63
140.25	2059.8	1962.97
140.2	1976.2	1963.14
140.15	1914.22	1963.16
140.1	1978.3	1963.01
140.05	1965.94	1962.69
140	1916.97	1962.19
139.95	1966.14	1961.52
139.9	1952.56	1960.69
139.85	1990.61	1959.7
139.8	2059.67	1958.56
139.75	1945.14	1957.29
139.7	1905.47	1955.89
139.65	2030.63	1954.4
139.6	2000.03	1952.82
139.55	1869.32	1951.17
139.5	1833.33	1949.48
139.45	1865.53	1947.76
139.4	1968.89	1946.03
139.35	1912.89	1944.31
139.3	1908.32	1942.63
139.25	2014.42	1940.99
139.2	1958.56	1939.41
139.15	1912.52	1937.91
139.1	1991.69	1936.49
139.05	2046.75	1935.17
139	1926.82	1933.95
138.95	1845.67	1932.83
138.9	1882.48	1931.83
138.85	1994.61	1930.93
138.8	1929.96	1930.13
138.75	1917.7	1929.43
138.7	1881.42	1928.83
138.65	1823.55	1928.3
138.6	1902.94	1927.85
138.55	1995.18	1927.46
138.5	1909.5	1927.12
138.45	1927.74	1926.81
138.4	1946.28	1926.53
138.35	1921.54	1926.27
138.3	2009.24	1926.01
138.25	1929.11	1925.74
138.2	1922.02	1925.46
138.15	1976.25	1925.16
138.1	2040.27	1924.83
138.05	2045.37	1924.49
138	1875.99	1924.12
137.95	1784.04	1923.74
137.9	1892.97	1923.34
137.85	1849.96	1922.95
137.8	1841.98	1922.57
137.75	1852.48	1922.22
137.7	1954.84	1921.91
137.65	1967.02	1921.68
137.6	1942.95	1921.53
137.55	1938.87	1921.5
137.5	1831.43	1921.61
137.45	2003.93	1921.9
137.4	1911.14	1922.38
137.35	1873.93	1923.09
137.3	1962.52	1924.07
137.25	2030.13	1925.33
137.2	1994.07	1926.92
137.15	1841.19	1928.86
137.1	1848.17	1931.19
137.05	1916.52	1933.94
137	1873.75	1937.14
136.95	1858.02	1940.82
136.9	1977	1945.01
136.85	1894.29	1949.76
136.8	1952.95	1955.1
136.75	1969.86	1961.05
136.7	1792.94	1967.67
136.65	1876.58	1974.99
136.6	2071.9	1983.06
136.55	2015.6	1991.92
136.5	1978.68	2001.64
136.45	2010.4	2012.27
136.4	1989.09	2023.87
136.35	1821.15	2036.53
136.3	1951.33	2050.31
136.25	2020.2	2065.3
136.2	2057.94	2081.6
136.15	2125.81	2099.31
136.1	2157.81	2118.54
136.05	2079.67	2139.4
136	2038.15	2162.03
135.95	2004.61	2186.56
135.9	2155.11	2213.13
135.85	2283.61	2241.88
135.8	2145.37	2272.97
135.75	2176.49	2306.55
135.7	2205.08	2342.77
135.65	2233.41	2381.8
135.6	2227.45	2423.79
135.55	2348.03	2468.9
135.5	2444.6	2517.26
135.45	2466.95	2569.02
135.4	2503.84	2624.3
135.35	2660.51	2683.23
135.3	2680.66	2745.89
135.25	2619.07	2812.37
135.2	2660.84	2882.72
135.15	2911.14	2956.99
135.1	2810.62	3035.18
135.05	2762.32	3117.26
135	2896.53	3203.19
134.95	2910.34	3292.89
134.9	3046.12	3386.23
134.85	3263.78	3483.06
134.8	3250.23	3583.18
134.75	3528.06	3686.37
134.7	3528.41	3792.36
134.65	3695.9	3900.83
134.6	3812.42	4011.45
134.55	3984.81	4123.84
134.5	4180.21	4237.56
134.45	4271.25	4352.18
134.4	4420.54	4467.21
134.35	4577.36	4582.14
134.3	4590.43	4696.44
134.25	4702.01	4809.54
134.2	5090.38	4920.87
134.15	5188.89	5029.84
134.1	5415.89	5135.85
134.05	5430.88	5238.3
134	5332.35	5336.58
133.95	5741.62	5430.11
133.9	5685.44	5518.3
133.85	5605.34	5600.59
133.8	5790.4	5676.42
133.75	6148	5745.29
133.7	6187.64	5806.71
133.65	6143.7	5860.23
133.6	6088.39	5905.46
133.55	6469.36	5942.03
133.5	6670.68	5969.65
133.45	6632.52	5988.05
133.4	6569.13	5997.05
133.35	6298.93	5996.51
133.3	6335.52	5986.36
133.25	6554.78	5966.59
133.2	6656.55	5937.24
133.15	6577.06	5898.44
133.1	6543.95	5850.36
133.05	6318.88	5793.24
133	6336.86	5727.4
132.95	6323.77	5653.17
132.9	6262.46	5570.99
132.85	5908.49	5481.3
132.8	5990.96	5384.63
132.75	5770.29	5281.52
132.7	5429.65	5172.56
132.65	5389.7	5058.39
132.6	5093.62	4939.64
132.55	5020.15	4816.99
132.5	4815.77	4691.12
132.45	4472.69	4562.73
132.4	4371.23	4432.52
132.35	4246.11	4301.18
132.3	4059.01	4169.38
132.25	3949.37	4037.81
132.2	3623.15	3907.12
132.15	3372.22	3777.91
132.1	3301.39	3650.8
132.05	3054.56	3526.32
132	2889.56	3405.02
131.95	2948.62	3287.35
131.9	2849.77	3173.76
131.85	2632.46	3064.62
131.8	2330.02	2960.26
131.75	2246.05	2860.98
131.7	2319.44	2767
131.65	2267.38	2678.49
131.6	2272.71	2595.59
131.55	2104.35	2518.37
131.5	2175.3	2446.86
131.45	2131.81	2381.04
131.4	2011.84	2320.84
131.35	1961.71	2266.15
131.3	1987.81	2216.84
131.25	2057.95	2172.71
131.2	2016.72	2133.56
131.15	2010.95	2099.14
131.1	1900.09	2069.19
131.05	1943.21	2043.43
131	2040.81	2021.55
130.95	2046.82	2003.24
130.9	2009.3	1988.18
130.85	1936.72	1976.06
130.8	1912.24	1966.55
130.75	1926.67	1959.34
130.7	1911.48	1954.1
130.65	1972.25	1950.56
130.6	1940.56	1948.41
130.55	2100.02	1947.39
130.5	2070.23	1947.25
130.45	1941.37	1947.75
130.4	2058.26	1948.69
130.35	2000.49	1949.87
130.3	1878.62	1951.13
130.25	1843.14	1952.32
130.2	2027.58	1953.32
130.15	2023.36	1954.04
130.1	2004.79	1954.39
130.05	1927.66	1954.32
130	1935.4	1953.79
129.95	1973.25	1952.79
129.9	2010.08	1951.31
129.85	1946.02	1949.37
129.8	1823.25	1946.99
129.75	1865.15	1944.22
129.7	1801.75	1941.1
129.65	1926.86	1937.69
129.6	1868.82	1934.04
129.55	1958.91	1930.23
129.5	1891.2	1926.32
129.45	1935.56	1922.38
129.4	1882.78	1918.47
129.35	1970.32	1914.66
129.3	1893.06	1911.01
129.25	1924.07	1907.57
129.2	1981.17	1904.39
129.15	1837.85	1901.52
129.1	1983.46	1898.98
129.05	1872.05	1896.81
129	1844.08	1895.02
128.95	1947.07	1893.63
128.9	1809.17	1892.65
128.85	1951.64	1892.06
128.8	1828.89	1891.85
128.75	1807.35	1892.03
128.7	1824.11	1892.55
128.65	1881.22	1893.39
128.6	1810.04	1894.52
128.55	1875.41	1895.91
128.5	1918.92	1897.52
128.45	1912.46	1899.3
128.4	1836.54	1901.22
128.35	1899.42	1903.24
128.3	2068.19	1905.31
128.25	2014.84	1907.39
128.2	2065.52	1909.46
128.15	1927.11	1911.46
128.1	1861.44	1913.38
128.05	1828.5	1915.17
128	1791.9	1916.82
127.95	1976.31	1918.31
127.9	1930.29	1919.61
127.85	1896.26	1920.72
127.8	1983.42	1921.63
127.75	1959.46	1922.33
127.7	1956.66	1922.82
127.65	1850.74	1923.11
127.6	1842.83	1923.2
127.55	1937.57	1923.1
127.5	1952.77	1922.83
127.45	1937.02	1922.4
127.4	1861.55	1921.83
127.35	1861.6	1921.14
127.3	1860.99	1920.34
127.25	1976.23	1919.47
127.2	2102.02	1918.54
127.15	1970.76	1917.57
127.1	1913.88	1916.59
127.05	1876.38	1915.62
127	1951.08	1914.67
126.95	1997.23	1913.77
126.9	1989.24	1912.93
126.85	1922.28	1912.17
126.8	1810.48	1911.51
126.75	1928.8	1910.94
126.7	1949.3	1910.5
126.65	1894.67	1910.18
126.6	1883.91	1909.99
126.55	1982.17	1909.94
126.5	1881.85	1910.03
126.45	1814.77	1910.26
126.4	1865.83	1910.63
126.35	1749.85	1911.14
126.3	1928.19	1911.78
126.25	1986.8	1912.56
126.2	2044.43	1913.46
126.15	1986.91	1914.48
126.1	1911.61	1915.61
126.05	1935.58	1916.85
126	1924.65	1918.18
125.95	1856.02	1919.6
125.9	1936.32	1921.09
125.85	1910.81	1922.64
125.8	1787.91	1924.25
125.75	1950.26	1925.9
125.7	1996.25	1927.58
125.65	1873.82	1929.28
125.6	1930.91	1930.99
125.55	1953.08	1932.7
125.5	1844.5	1934.39
125.45	1953.56	1936.06
125.4	1944.93	1937.69
125.35	1958.03	1939.27
125.3	2019.74	1940.79
125.25	1996.95	1942.25
125.2	1818.39	1943.62
125.15	1983.52	1944.9
125.1	2023.56	1946.08
125.05	2007.13	1947.16
125	1954.57	1948.12
124.95	1868.67	1948.96
124.9	1981.71	1949.67
124.85	1944.65	1950.24
124.8	2010.36	1950.67
124.75	2051.56	1950.96
124.7	2006.34	1951.11
124.65	2096.28	1951.12
124.6	1909.1	1950.97
124.55	1853.16	1950.69
124.5	1930.85	1950.27
124.45	2035.89	1949.71
124.4	1925.58	1949.02

## Sheet: XPS results of method b
Binding Energy (eV)	Counts (×103 s)	Smoothed Y1
144	713.288	725.756
143.95	698.545	725.356
143.9	692.609	724.969
143.85	674.739	724.6
143.8	735.616	724.249
143.75	718.261	723.92
143.7	712.533	723.614
143.65	795.286	723.331
143.6	726.092	723.072
143.55	681.918	722.836
143.5	682.855	722.624
143.45	820.696	722.434
143.4	744.367	722.264
143.35	819.533	722.112
143.3	693.188	721.976
143.25	684.873	721.853
143.2	659.429	721.739
143.15	747.004	721.631
143.1	793.824	721.525
143.05	772.089	721.418
143	686.771	721.305
142.95	689.75	721.183
142.9	692.832	721.047
142.85	673.312	720.894
142.8	745.851	720.719
142.75	737.597	720.52
142.7	668.115	720.292
142.65	745.215	720.033
142.6	718.069	719.741
142.55	721.598	719.412
142.5	769.312	719.045
142.45	745.775	718.638
142.4	773.426	718.191
142.35	721.898	717.702
142.3	735.566	717.172
142.25	737.808	716.601
142.2	645.437	715.989
142.15	696.331	715.339
142.1	748.121	714.652
142.05	740.392	713.929
142	685.855	713.174
141.95	709.321	712.389
141.9	724.857	711.579
141.85	728.055	710.745
141.8	706.087	709.893
141.75	643.023	709.026
141.7	683.961	708.149
141.65	710.312	707.265
141.6	660.376	706.381
141.55	661.6	705.5
141.5	768.864	704.627
141.45	767.277	703.767
141.4	714.675	702.925
141.35	696.766	702.104
141.3	702.016	701.311
141.25	678.554	700.549
141.2	731.471	699.822
141.15	677.367	699.135
141.1	683.792	698.491
141.05	763.077	697.894
141	626.08	697.347
140.95	702.412	696.853
140.9	695.018	696.416
140.85	723.47	696.037
140.8	698.63	695.719
140.75	803.629	695.463
140.7	627.871	695.271
140.65	617.94	695.144
140.6	670.967	695.081
140.55	633.422	695.084
140.5	675.196	695.152
140.45	695.468	695.285
140.4	796.857	695.481
140.35	768.202	695.738
140.3	703.875	696.055
140.25	656.863	696.43
140.2	737.166	696.859
140.15	709.37	697.338
140.1	671.523	697.866
140.05	704.732	698.436
140	811.588	699.045
139.95	693.521	699.688
139.9	679.726	700.359
139.85	651.441	701.054
139.8	593.123	701.766
139.75	651.815	702.489
139.7	666.769	703.217
139.65	747.747	703.944
139.6	686.939	704.664
139.55	701.564	705.369
139.5	726.537	706.055
139.45	694.937	706.713
139.4	630.207	707.339
139.35	709.945	707.927
139.3	725.659	708.47
139.25	741.23	708.964
139.2	768.21	709.405
139.15	699.386	709.787
139.1	694.036	710.108
139.05	751.027	710.364
139	675.972	710.553
138.95	678.547	710.673
138.9	758.35	710.725
138.85	744.541	710.706
138.8	723.734	710.619
138.75	764.807	710.465
138.7	758.458	710.246
138.65	728.088	709.966
138.6	707.26	709.628
138.55	670.188	709.237
138.5	699.935	708.798
138.45	734.369	708.318
138.4	806.044	707.803
138.35	666.738	707.26
138.3	685.318	706.697
138.25	715.334	706.121
138.2	664.053	705.541
138.15	776.714	704.964
138.1	699.983	704.399
138.05	743.003	703.855
138	694.784	703.338
137.95	650.909	702.856
137.9	645.537	702.417
137.85	675.875	702.027
137.8	693.949	701.693
137.75	714.595	701.42
137.7	726.308	701.212
137.65	691.132	701.073
137.6	667.75	701.008
137.55	594.174	701.018
137.5	675.691	701.104
137.45	697.2	701.268
137.4	659.857	701.51
137.35	722.633	701.829
137.3	685.472	702.224
137.25	703.145	702.693
137.2	620.503	703.234
137.15	716.501	703.845
137.1	736.505	704.523
137.05	760.038	705.266
137	693.527	706.072
136.95	671.632	706.938
136.9	724.673	707.863
136.85	741.875	708.848
136.8	776.231	709.891
136.75	728.169	710.995
136.7	714.485	712.162
136.65	741.396	713.397
136.6	733.85	714.706
136.55	730.622	716.095
136.5	741.933	717.575
136.45	735.732	719.156
136.4	736.536	720.851
136.35	721.107	722.677
136.3	717.865	724.649
136.25	740.445	726.788
136.2	723.745	729.114
136.15	692.495	731.65
136.1	739.082	734.421
136.05	716.689	737.452
136	728.684	740.771
135.95	680.799	744.406
135.9	693.902	748.384
135.85	629.93	752.737
135.8	757.249	757.493
135.75	719.608	762.68
135.7	774.347	768.328
135.65	728.209	774.463
135.6	703.615	781.111
135.55	772.433	788.296
135.5	835.508	796.038
135.45	747.928	804.357
135.4	728.279	813.269
135.35	813.478	822.783
135.3	812.867	832.909
135.25	827.531	843.65
135.2	799.155	855.005
135.15	873.307	866.968
135.1	881.563	879.527
135.05	826.788	892.667
135	917.848	906.364
134.95	905.562	920.592
134.9	946.863	935.317
134.85	916.368	950.5
134.8	973.256	966.097
134.75	918.501	982.058
134.7	960.357	998.328
134.65	1006.6	1014.85
134.6	1054.46	1031.55
134.55	960.48	1048.37
134.5	1052.8	1065.23
134.45	1161.49	1082.07
134.4	1055.9	1098.78
134.35	1010.75	1115.31
134.3	1160.08	1131.56
134.25	1236.73	1147.46
134.2	1215.91	1162.91
134.15	1207.36	1177.83
134.1	1187.84	1192.15
134.05	1181.99	1205.78
134	1272.54	1218.64
133.95	1180.24	1230.65
133.9	1294.76	1241.75
133.85	1334.18	1251.86
133.8	1324.61	1260.93
133.75	1330.53	1268.89
133.7	1246.4	1275.7
133.65	1248.96	1281.31
133.6	1362.18	1285.68
133.55	1432.56	1288.78
133.5	1409.52	1290.58
133.45	1313.22	1291.08
133.4	1474.01	1290.26
133.35	1306.18	1288.13
133.3	1373.32	1284.69
133.25	1326.58	1279.95
133.2	1319.97	1273.95
133.15	1410.05	1266.7
133.1	1347.97	1258.26
133.05	1407.79	1248.66
133	1363.03	1237.95
132.95	1259.76	1226.21
132.9	1309.65	1213.47
132.85	1260.97	1199.83
132.8	1108.5	1185.35
132.75	1196.77	1170.1
132.7	1152.48	1154.17
132.65	1154.24	1137.63
132.6	1206.51	1120.59
132.55	1078.57	1103.11
132.5	1103.08	1085.29
132.45	1097.3	1067.22
132.4	1049.38	1048.98
132.35	1017.16	1030.65
132.3	924.945	1012.33
132.25	888.143	994.078
132.2	974.955	975.989
132.15	950.196	958.131
132.1	921.605	940.575
132.05	844.275	923.387
132	793.791	906.628
131.95	822.777	890.354
131.9	880.797	874.617
131.85	878.732	859.462
131.8	786.501	844.929
131.75	817.315	831.053
131.7	753.744	817.862
131.65	784.022	805.38
131.6	734.743	793.623
131.55	674.951	782.604
131.5	690.498	772.33
131.45	660.326	762.802
131.4	653.011	754.017
131.35	728.543	745.967
131.3	797.476	738.64
131.25	728.139	732.019
131.2	742.508	726.085
131.15	686.743	720.814
131.1	769.147	716.181
131.05	803.375	712.156
131	717.308	708.71
130.95	725.006	705.809
130.9	677.848	703.42
130.85	626.411	701.507
130.8	607.245	700.036
130.75	669.598	698.97
130.7	717.962	698.273
130.65	712.863	697.911
130.6	678.573	697.848
130.55	659.732	698.049
130.5	624.006	698.482
130.45	711.049	699.116
130.4	667.065	699.92
130.35	696.18	700.865
130.3	709.472	701.926
130.25	702.334	703.076
130.2	733.955	704.293
130.15	688.485	705.556
130.1	627.203	706.847
130.05	768.653	708.147
130	715.473	709.443
129.95	689.172	710.722
129.9	797.421	711.971
129.85	732.928	713.182
129.8	723.667	714.348
129.75	653.366	715.462
129.7	704.355	716.521
129.65	764.658	717.52
129.6	681.729	718.459
129.55	785.668	719.336
129.5	751.953	720.152
129.45	677.702	720.907
129.4	728.46	721.605
129.35	638.461	722.247
129.3	779.734	722.836
129.25	761.886	723.375
129.2	688.731	723.868
129.15	622.811	724.318
129.1	799.86	724.729
129.05	797.588	725.103
129	695.332	725.445
128.95	746.669	725.756
128.9	734.18	726.04
128.85	675.762	726.299
128.8	681.29	726.535
128.75	699.187	726.748
128.7	734.739	726.941
128.65	769.824	727.113
128.6	840.685	727.265
128.55	753.12	727.396
128.5	705.235	727.506
128.45	728.392	727.593
128.4	726.597	727.656
128.35	712.393	727.693
128.3	741.904	727.702
128.25	746.074	727.681
128.2	664.863	727.627
128.15	763.609	727.539
128.1	684.068	727.414
128.05	721.815	727.25
128	754.614	727.043
127.95	756.077	726.793
127.9	701.953	726.498
127.85	694.114	726.155
127.8	735.491	725.765
127.75	704.801	725.325
127.7	705.3	724.837
127.65	720.486	724.299
127.6	705.52	723.713
127.55	699.87	723.079
127.5	748.473	722.4
127.45	741.964	721.677
127.4	733.51	720.913
127.35	737.25	720.112
127.3	681.902	719.277
127.25	704.707	718.412
127.2	715.9	717.523
127.15	753.217	716.613
127.1	722.287	715.688
127.05	680.946	714.754
127	777.139	713.817
126.95	763.053	712.882
126.9	665.78	711.956
126.85	725.631	711.045
126.8	775.304	710.155
126.75	706.583	709.292
126.7	702.877	708.461
126.65	705.704	707.669
126.6	701.044	706.919
126.55	749.72	706.218
126.5	747.319	705.569
126.45	674.207	704.976
126.4	682.382	704.443
126.35	749.068	703.971
126.3	709.303	703.564
126.25	632.515	703.222
126.2	654.171	702.945
126.15	671.59	702.735
126.1	683.299	702.589
126.05	785.115	702.507
126	678.153	702.487
125.95	677.226	702.525
125.9	647.366	702.619
125.85	639.266	702.764
125.8	746.927	702.956
125.75	669.255	703.189
125.7	684.161	703.46
125.65	704.05	703.761
125.6	738.81	704.086
125.55	694.814	704.431
125.5	715.402	704.788
125.45	653.817	705.152
125.4	650.881	705.515
125.35	739.526	705.872
125.3	707.22	706.218
125.25	706.693	706.546
125.2	701.529	706.851
125.15	746.849	707.129
125.1	769.155	707.375
125.05	715.419	707.585
125	737.139	707.757
124.95	777.143	707.887
124.9	694.115	707.973
124.85	766.95	708.015
124.8	712.778	708.01
124.75	762.145	707.96
124.7	696.958	707.865
124.65	716.387	707.726
124.6	727.158	707.544
124.55	762.633	707.321
124.5	672.059	707.062
124.45	680.969	706.768
124.4	664.365	706.443
124.35	739.144	706.092
124.3	700.036	705.718
124.25	629.143	705.325
124.2	640.824	704.919
124.15	711.748	704.503
124.1	718.288	704.081
124.05	747.72	703.659
124	687.95	703.241

## Sheet: Tensile stress-strain curves
Strain (%)	Stress of Interceed (Mpa)	Strain (%)	Stress of DK-film (Mpa)	Strain (%)	Stress of PLA-NM (Mpa)	Strain (%)	Stress of SLNM (Mpa)
0.02719	0.00237	0.02987	0.01399	0.02839	0.00311	0.02638	0.0167
0.05732	0.00237	0.05571	0.01766	0.05719	0.00392	0.05384	0.02741
0.0829	0.00237	0.08424	0.02132	0.08344	0.00392	0.08317	0.03955
0.11143	0.00155	0.11304	0.02465	0.11063	0.00474	0.10929	0.05183
0.14009	0.00311	0.13902	0.02832	0.14076	0.00474	0.13687	0.0701
0.16728	0.00311	0.16687	0.03531	0.16647	0.00474	0.16607	0.08995
0.1942	0.00237	0.19567	0.03898	0.19473	0.00548	0.19299	0.11436
0.22339	0.00237	0.22232	0.04597	0.22393	0.00629	0.22071	0.14335
0.25085	0.00237	0.24991	0.04964	0.25058	0.00711	0.24951	0.18004
0.27911	0.00237	0.27897	0.0533	0.27857	0.00711	0.27603	0.22587
0.30549	0.00311	0.30589	0.0603	0.30763	0.00711	0.30589	0.2807
0.33362	0.00311	0.33549	0.06763	0.33402	0.00785	0.33254	0.3448
0.36241	0.00237	0.36107	0.07462	0.36308	0.00785	0.3596	0.41205
0.38879	0.00237	0.3892	0.08162	0.38973	0.00785	0.38946	0.48072
0.41719	0.00237	0.41839	0.08895	0.41665	0.00866	0.41545	0.5524
0.44585	0.00237	0.44478	0.09228	0.44384	0.00866	0.44304	0.62564
0.4721	0.00237	0.4725	0.10327	0.47223	0.00948	0.47196	0.69888
0.5017	0.00237	0.50129	0.11027	0.50062	0.01022	0.49795	0.7707
0.52808	0.00155	0.52781	0.12093	0.52929	0.01185	0.5258	0.84394
0.55554	0.00237	0.55768	0.13159	0.55567	0.01185	0.5546	0.91562
0.58527	0.00237	0.58393	0.13859	0.58379	0.01266	0.58138	0.989
0.61125	0.00237	0.61085	0.14592	0.61286	0.01421	0.60991	1.06225
0.63844	0.00237	0.64071	0.15658	0.63991	0.01503	0.63884	1.13692
0.66763	0.00237	0.66723	0.1709	0.6667	0.01503	0.66469	1.20716
0.69415	0.00155	0.69482	0.18156	0.69536	0.01658	0.69187	1.27741
0.72214	0.00237	0.72442	0.18856	0.72241	0.0174	0.72094	1.34608
0.75121	0.00237	0.7496	0.19922	0.75228	0.01895	0.74826	1.41476
0.77826	0.00237	0.77813	0.20988	0.77893	0.02051	0.77545	1.48643
0.80531	0.00237	0.80705	0.22054	0.80531	0.02214	0.80397	1.55525
0.83344	0.00237	0.83371	0.2312	0.83451	0.0245	0.83103	1.62535
0.86076	0.00311	0.86183	0.24553	0.86062	0.02687	0.86089	1.69403
0.89022	0.00237	0.89062	0.25252	0.88942	0.02924	0.88701	1.76127
0.91674	0.00237	0.91688	0.26352	0.91862	0.03317	0.91473	1.82838
0.94379	0.00237	0.94661	0.27751	0.94513	0.03635	0.94433	1.89249
0.97379	0.00237	0.97299	0.28817	0.97272	0.04109	0.97071	1.95816
1.00031	0.00237	1.00004	0.29883	1.00138	0.04664	0.9975	2.02227
1.0283	0.00237	1.02964	0.31315	1.0275	0.05375	1.02656	2.08637
1.05616	0.00311	1.05589	0.32748	1.05723	0.06011	1.05375	2.15048
1.08335	0.00311	1.08308	0.33814	1.08388	0.06722	1.08134	2.21459
1.1104	0.00311	1.11214	0.3488	1.11094	0.07433	1.11	2.27712
1.13973	0.00237	1.13839	0.3558	1.14054	0.08306	1.13759	2.33966
1.16679	0.00237	1.16692	0.37012	1.16692	0.0918	1.16478	2.39919
1.19558	0.00311	1.19558	0.38445	1.19424	0.10128	1.19277	2.45716
1.22183	0.00311	1.2225	0.39144	1.22424	0.11157	1.22076	2.5167
1.24982	0.00237	1.24982	0.40577	1.25062	0.12104	1.24969	2.57324
1.27862	0.00311	1.27821	0.42009	1.27781	0.13215	1.27607	2.62963
1.30527	0.00311	1.30554	0.42709	1.30674	0.14318	1.30366	2.6876
1.33339	0.00237	1.33527	0.43775	1.33379	0.15584	1.33353	2.74257
1.36219	0.00392	1.36165	0.45207	1.36112	0.1685	1.35937	2.79454
1.3883	0.00392	1.38871	0.4664	1.38991	0.18197	1.3867	2.8448
1.41857	0.00311	1.41884	0.47706	1.41643	0.19544	1.41576	2.8922
1.44522	0.00237	1.44442	0.48772	1.44562	0.20966	1.44268	2.93803
1.47241	0.00311	1.47201	0.50205	1.47188	0.22469	1.47	2.98072
1.50161	0.00311	1.50094	0.51271	1.50027	0.23816	1.49866	3.02184
1.52799	0.00311	1.52812	0.5197	1.52906	0.25319	1.52638	3.06153
1.55518	0.00237	1.55531	0.53036	1.55531	0.26985	1.55317	3.09979
1.58545	0.00311	1.58424	0.54102	1.5833	0.2888	1.58129	3.13177
1.61116	0.00311	1.61183	0.55168	1.6125	0.30864	1.60929	3.16533
1.63835	0.00311	1.64049	0.56601	1.63888	0.32996	1.63835	3.19902
1.66754	0.00237	1.66674	0.58033	1.66888	0.35217	1.665	3.228
1.69473	0.00237	1.6946	0.58733	1.695	0.37512	1.69313	3.25542
1.72179	0.00237	1.72353	0.59799	1.72205	0.39881	1.72179	3.2814
1.75085	0.00237	1.75004	0.60865	1.75179	0.42339	1.74844	3.30425
1.77804	0.00237	1.77817	0.61598	1.77723	0.44871	1.77536	3.32566
1.80777	0.00311	1.8067	0.62664	1.80536	0.47558	1.80482	3.34694
1.83308	0.00311	1.83308	0.6373	1.83482	0.50171	1.83161	3.36378
1.86107	0.00311	1.86281	0.64796	1.8608	0.5294	1.85893	3.37906
1.88987	0.00237	1.88946	0.65496	1.88866	0.55709	1.88746	3.39434
1.91638	0.00237	1.91652	0.66595	1.91772	0.58404	1.91478	3.40961
1.94438	0.00237	1.94638	0.67661	1.94424	0.61246	1.9421	3.42332
1.97277	0.00311	1.97263	0.68361	1.97451	0.64023	1.97089	3.43546
1.99969	0.00237	1.99982	0.69427	2.00089	0.66865	1.99821	3.44773
2.02955	0.00311	2.02982	0.70126	2.02795	0.69716	2.02714	3.4553
2.05594	0.00311	2.0554	0.70859	2.05728	0.72566	2.05353	3.46601
2.08366	0.00311	2.08326	0.71559	2.08379	0.75335	2.08152	3.47372
2.11259	0.00311	2.11232	0.72625	2.11138	0.78266	2.11045	3.48129
2.13871	0.00311	2.13857	0.72991	2.14058	0.81035	2.13737	3.489
2.16656	0.00392	2.16683	0.73691	2.1667	0.83804	2.16415	3.49499
2.19549	0.00311	2.19522	0.74424	2.19415	0.86654	2.19308	3.50113
2.22161	0.00311	2.22254	0.7549	2.22321	0.89504	2.22027	3.5057
2.24973	0.00311	2.2496	0.75823	2.2504	0.92273	2.24799	3.51184
2.27839	0.00311	2.27826	0.76923	2.27799	0.95042	2.27692	3.51641
2.30504	0.00392	2.30545	0.77622	2.30665	0.97892	2.30438	3.52098
2.33531	0.00392	2.33491	0.78322	2.33371	1.00661	2.33277	3.52398
2.36183	0.00392	2.36103	0.79055	2.36237	1.03355	2.35915	3.53012
2.38875	0.00311	2.38902	0.79388	2.38875	1.05961	2.38701	3.53326
2.41835	0.00311	2.41768	0.80121	2.41688	1.08656	2.41634	3.53783
2.44446	0.00311	2.44393	0.80454	2.44594	1.11343	2.44246	3.54082
2.47219	0.00311	2.47179	0.81187	2.47192	1.13875	2.47071	3.54539
2.50165	0.00311	2.50085	0.81886	2.49991	1.16489	2.49964	3.54853
2.5279	0.00311	2.52723	0.82253	2.52871	1.18939	2.52576	3.55153
2.55482	0.00392	2.55763	0.82952	2.55549	1.21397	2.55563	3.55453
2.58375	0.00392	2.58375	0.83319	2.58509	1.23847	2.58214	3.55767
2.6108	0.00311	2.61121	0.83685	2.61161	1.26305	2.60906	3.56224
2.63839	0.00311	2.64094	0.84385	2.63866	1.28674	2.63893	3.56524
2.66719	0.00311	2.66719	0.84751	2.66866	1.31132	2.66558	3.56681
2.69464	0.00311	2.69411	0.85451	2.69478	1.33427	2.69277	3.56981
2.72317	0.00311	2.72384	0.86151	2.72196	1.35722	2.7225	3.57138
2.74969	0.00392	2.75022	0.86517	2.75116	1.38017	2.74808	3.57595
2.77781	0.00392	2.77795	0.86883	2.77701	1.40231	2.7758	3.57752
2.80701	0.00392	2.80647	0.8725	2.805	1.42444	2.805	3.57895
2.83286	0.00392	2.83366	0.87583	2.83446	1.44739	2.83098	3.58052
2.86098	0.00392	2.86071	0.8795	2.86192	1.4696	2.85924	3.58351
2.88978	0.00311	2.88964	0.88649	2.88938	1.49092	2.88817	3.58351
2.91696	0.00392	2.9167	0.89016	2.9179	1.5115	2.91482	3.58666
2.94629	0.00392	2.94603	0.89382	2.94482	1.53127	2.94174	3.58808
2.97254	0.00311	2.97228	0.90082	2.97348	1.55111	2.97094	3.59122
2.99973	0.00311	3.00027	0.90082	3.00027	1.57088	2.99826	3.59122
3.02946	0.00392	3.02893	0.90448	3.02812	1.59064	3.02571	3.59422
3.05491	0.00392	3.05531	0.90781	3.05705	1.60804	3.05424	3.59579
3.08371	0.00474	3.0833	0.91148	3.08304	1.62625	3.08183	3.59879
3.1125	0.00392	3.11237	0.91514	3.11116	1.64365	3.11022	3.60036
3.13875	0.00392	3.13848	0.91847	3.13982	1.66112	3.13754	3.60336
3.16647	0.00392	3.16835	0.92214	3.16687	1.6777	3.16513	3.60493
3.1954	0.00392	3.19446	0.9258	3.19661	1.69436	3.19393	3.60493
3.22165	0.00311	3.22179	0.9258	3.22286	1.71013	3.22018	3.60793
3.25165	0.00311	3.25165	0.9328	3.24978	1.72442	3.2483	3.60793
3.27777	0.00311	3.27777	0.9328	3.27964	1.73863	3.27696	3.61107
3.30509	0.00392	3.30576	0.93646	3.30549	1.75366	3.30402	3.6125
3.33482	0.00392	3.33455	0.94346	3.33375	1.76795	3.33107	3.61564
3.36134	0.00392	3.36067	0.94712	3.36228	1.78135	3.35987	3.61564
3.38839	0.00392	3.38893	0.95079	3.38879	1.79401	3.38705	3.61721
3.41839	0.00392	3.41746	0.95079	3.41665	1.80593	3.41424	3.61864
3.44478	0.00392	3.44411	0.95079	3.44625	1.81859	3.44304	3.62021
3.47196	0.00474	3.47196	0.95412	3.4721	1.82969	3.47062	3.62178
3.50036	0.00474	3.50009	0.95412	3.50009	1.84154	3.49915	3.62321
3.52781	0.00392	3.52768	0.95778	3.52795	1.85183	3.5254	3.62321
3.55473	0.00392	3.55781	0.96478	3.5554	1.86293	3.55353	3.62478
3.58379	0.00392	3.58379	0.96478	3.585	1.87315	3.58272	3.62635
3.61085	0.00392	3.61085	0.96844	3.61179	1.8827	3.60924	3.62777
3.64071	0.00392	3.64031	0.96844	3.63871	1.89299	3.6375	3.62935
3.66629	0.00474	3.6671	0.96844	3.66844	1.90246	3.66616	3.63092
3.69482	0.00392	3.69415	0.97211	3.69455	1.91038	3.69254	3.63391
3.72335	0.00392	3.72308	0.97577	3.72174	1.91831	3.71973	3.63391
3.7496	0.00392	3.75	0.9791	3.75067	1.92623	3.74879	3.63391
3.77746	0.00392	3.77732	0.9791	3.77813	1.93489	3.77585	3.63548
3.80612	0.00474	3.80585	0.98277	3.80491	1.94281	3.80317	3.63848
3.83304	0.00474	3.83357	0.98643	3.83397	1.94918	3.83156	3.64005
3.8629	0.00474	3.86277	0.98977	3.86089	1.95547	3.85862	3.64162
3.88902	0.00392	3.88902	0.98643	3.88848	1.96184	3.88862	3.64305
3.91661	0.00474	3.91647	0.98643	3.91634	1.96894	3.915	3.64619
3.94513	0.00474	3.94567	0.99343	3.94487	1.97524	3.94205	3.64619
3.97179	0.00474	3.97232	0.99709	3.97353	1.98079	3.97192	3.64762
4.00031	0.00474	4.00071	0.99709	3.99978	1.98634	3.9975	3.64762
4.02897	0.00392	4.02884	0.99709	4.02763	1.99034	4.02616	3.65076
4.05482	0.00392	4.05536	0.99709	4.05656	1.99582	4.05509	3.65076
4.08295	0.00474	4.08469	1.00409	4.08241	1.99982	4.08134	3.65219
4.11228	0.00548	4.11161	1.00409	4.11268	2.00455	4.10906	3.65376
4.13906	0.00474	4.13853	1.00775	4.13893	2.01011	4.13812	3.65533
4.16826	0.00474	4.16826	1.00775	4.16652	2.01484	4.16464	3.65533
4.19464	0.00474	4.19451	1.00775	4.19652	2.01877	4.19183	3.65676
4.22143	0.00548	4.2217	1.01109	4.2229	2.02358	4.22116	3.6599
4.25196	0.00474	4.25143	1.00775	4.24969	2.02669	4.24821	3.6599
4.27795	0.00474	4.27821	1.01109	4.27942	2.02987	4.27513	3.66147
4.305	0.00474	4.30527	1.01475	4.30554	2.03387	4.30366	3.6629
4.33473	0.00474	4.3342	1.01842	4.33313	2.03779	4.33112	3.66447
4.36045	0.00392	4.36098	1.01842	4.36192	2.04098	4.36138	3.66604
4.3883	0.00392	4.38817	1.01842	4.38911	2.04335	4.38737	3.66904
4.4175	0.00474	4.41696	1.02175	4.41603	2.04571	4.41482	3.66904
4.44482	0.00548	4.44455	1.02541	4.44496	2.04808	4.44335	3.67061
4.47188	0.00548	4.47321	1.02541	4.47214	2.05045	4.47027	3.67203
4.5004	0.00474	4.49987	1.02541	4.50121	2.05282	4.49839	3.67361
4.52732	0.00474	4.52772	1.02541	4.52746	2.05519	4.52705	3.6766
4.55625	0.00474	4.55665	1.03274	4.55545	2.05756	4.55344	3.67817
4.58304	0.00474	4.5829	1.03274	4.58411	2.05993	4.58129	3.67974
4.61103	0.00548	4.61103	1.03274	4.61062	2.06156	4.61022	3.68274
4.64009	0.00474	4.63996	1.03274	4.63888	2.06393	4.63701	3.68588
4.66647	0.00474	4.66634	1.03274	4.66808	2.06548	4.6646	3.68888
4.6946	0.00392	4.6958	1.03274	4.6942	2.06785	4.69326	3.68888
4.72339	0.00548	4.72246	1.03607	4.7242	2.06948	4.72031	3.69188
4.74964	0.00474	4.74937	1.03607	4.75018	2.07103	4.7475	3.69345
4.77924	0.00474	4.77924	1.03974	4.77804	2.07259	4.77576	3.69502
4.80563	0.00474	4.80563	1.03974	4.80737	2.07422	4.80308	3.69645
4.83268	0.00392	4.83281	1.0434	4.83362	2.07577	4.83295	3.69802
4.86268	0.00474	4.86201	1.0434	4.86054	2.07733	4.85933	3.69802
4.88839	0.00392	4.88853	1.04673	4.8904	2.07895	4.88638	3.69959
4.91638	0.00548	4.91625	1.04673	4.91598	2.08051	4.91625	3.70102
4.94531	0.00548	4.94518	1.04673	4.94451	2.08132	4.9421	3.70259
4.97156	0.00548	4.97223	1.0504	4.97317	2.08288	4.97036	3.70259
4.99982	0.00474	4.99969	1.0504	4.99942	2.08451	4.99929	3.70259
5.02888	0.00548	5.02781	1.0504	5.02754	2.08525	5.02554	3.70573
5.05527	0.00548	5.0558	1.0504	5.05634	2.08688	5.05353	3.70716
5.08513	0.00548	5.08433	1.05406	5.08339	2.08762	5.08259	3.7103
5.11112	0.00548	5.11071	1.05406	5.11272	2.08843	5.10911	3.71173
5.13844	0.00629	5.13844	1.05739	5.13871	2.09006	5.13857	3.71173
5.1683	0.00629	5.16777	1.05406	5.1667	2.0908	5.16509	3.71487
5.19469	0.00548	5.19442	1.05739	5.19536	2.0908	5.19241	3.7133
5.22174	0.00548	5.22228	1.05739	5.22201	2.09161	5.21987	3.7163
5.25134	0.00548	5.24973	1.06106	5.25	2.09161	5.24826	3.71787
5.27746	0.00548	5.27705	1.06106	5.27933	2.09243	5.27531	3.72086
5.30478	0.00474	5.30732	1.06106	5.30558	2.09243	5.30491	3.72243
5.33411	0.00548	5.33411	1.06106	5.33531	2.09317	5.33116	3.72243
5.36116	0.00629	5.36076	1.06472	5.36156	2.09317	5.35848	3.72243
5.38808	0.00474	5.39049	1.06472	5.38888	2.09317	5.38862	3.72401
5.41701	0.00548	5.41554	1.06805	5.41821	2.09398	5.4142	3.727
5.4446	0.00548	5.44406	1.06805	5.44406	2.09398	5.44219	3.72857
5.47379	0.00548	5.47286	1.06805	5.47205	2.09398	5.47098	3.73014
5.50004	0.00548	5.49991	1.06805	5.50098	2.09398	5.49737	3.73157
5.52763	0.00629	5.52696	1.06805	5.52777	2.09398	5.52522	3.73471
5.55616	0.00548	5.55589	1.07172	5.55576	2.09398	5.55469	3.73614
5.58295	0.00548	5.58308	1.07172	5.58429	2.0948	5.5808	3.73928
5.61121	0.00629	5.61308	1.07172	5.61067	2.09554	5.61027	3.74228
5.6396	0.00629	5.63866	1.07538	5.63879	2.09554	5.63692	3.74228
5.66598	0.00548	5.66679	1.07538	5.66705	2.0948	5.66424	3.74528
5.69585	0.00629	5.69531	1.07538	5.69411	2.0948	5.69464	3.74685
5.72223	0.00629	5.72156	1.07538	5.72384	2.0948	5.72076	3.74842
5.74955	0.00629	5.74955	1.07538	5.75009	2.0948	5.74768	3.75142
5.77942	0.00629	5.77808	1.07538	5.77714	2.09398	5.77728	3.75299
5.80567	0.00629	5.80513	1.07538	5.80688	2.0948	5.80299	3.75599
5.83272	0.00629	5.83473	1.07905	5.83246	2.09398	5.83179	3.76056
5.86246	0.00629	5.86112	1.07905	5.86071	2.09317	5.86004	3.76213
5.88804	0.00629	5.8883	1.07905	5.88938	2.09317	5.88656	3.76512
5.91629	0.00629	5.91817	1.07905	5.91629	2.09243	5.91455	3.76669
5.94522	0.00548	5.94455	1.07538	5.94362	2.09243	5.94281	3.76827
5.97134	0.00629	5.97188	1.07538	5.97241	2.09243	5.97013	3.76984
5.99946	0.00629	6.00067	1.07905	5.99987	2.09161	5.99786	3.7744
6.02826	0.00629	6.02772	1.08238	6.0296	2.09161	6.02652	3.77897
6.05558	0.00629	6.05491	1.08238	6.05518	2.0908	6.05371	3.7804
6.08437	0.00629	6.08357	1.08238	6.0829	2.0908	6.08076	3.78197
6.11103	0.00629	6.11063	1.08238	6.11263	2.0908	6.10888	3.78354
6.13915	0.00629	6.14049	1.08238	6.13875	2.0908	6.13701	3.78654
6.16781	0.00629	6.1658	1.08604	6.16661	2.09006	6.16607	3.78811
6.19393	0.00629	6.1942	1.08604	6.1946	2.08925	6.19192	3.79111
6.22192	0.00629	6.22353	1.08971	6.22179	2.08843	6.22004	3.79425
6.25071	0.00629	6.25031	1.08604	6.25179	2.08843	6.24897	3.79425
6.2771	0.00629	6.27723	1.08604	6.27857	2.08925	6.27589	3.79568
6.30683	0.00629	6.30576	1.08971	6.30576	2.08925	6.30308	3.79725
6.33348	0.00711	6.33308	1.08971	6.33429	2.08843	6.33228	3.80182
6.36094	0.00711	6.36228	1.09304	6.36054	2.08762	6.3592	3.80339
6.3904	0.00711	6.38853	1.09304	6.38839	2.08688	6.38638	3.80482
6.41652	0.00629	6.41638	1.09304	6.41746	2.08525	6.41518	3.80639
6.44371	0.00629	6.44518	1.09304	6.44397	2.08525	6.4425	3.80938
6.47277	0.00711	6.47129	1.09304	6.47183	2.08525	6.47116	3.81096
6.49942	0.00711	6.49929	1.09304	6.50049	2.08369	6.49768	3.81096
6.52728	0.00711	6.52875	1.0967	6.52754	2.08288	6.52567	3.81253
6.55607	0.00711	6.5558	1.09304	6.55661	2.08214	6.55487	3.81552
6.58312	0.00711	6.5842	1.09304	6.58312	2.08051	6.58138	3.81867
6.61031	0.00711	6.61045	1.0967	6.61125	2.07977	6.60937	3.82166
6.63844	0.00629	6.63884	1.0967	6.63978	2.07895	6.6379	3.82323
6.66616	0.00629	6.66817	1.0967	6.66589	2.07733	6.66429	3.82323
6.69576	0.00629	6.69442	1.0967	6.69402	2.07659	6.69402	3.82466
6.72174	0.00629	6.72201	1.09304	6.72228	2.07577	6.72094	3.82466
6.74973	0.00711	6.75054	1.0967	6.7496	2.07496	6.74812	3.8278
6.77893	0.00711	6.77705	1.0967	6.77933	2.07422	6.77772	3.82923
6.80571	0.00711	6.80692	1.0967	6.80585	2.07422	6.80371	3.8308
6.83357	0.00629	6.83304	1.0967	6.83317	2.07259	6.83103	3.8308
6.86116	0.00785	6.86103	1.10037	6.86223	2.07185	6.86063	3.83237
6.88835	0.00711	6.88982	1.10037	6.88862	2.07103	6.88647	3.83237
6.9158	0.00785	6.91621	1.10037	6.91674	2.06948	6.9142	3.83237
6.945	0.00711	6.94433	1.10037	6.9454	2.06785	6.94326	3.83394
6.97179	0.00711	6.97339	1.10037	6.97192	2.06711	6.96978	3.83537
7.00138	0.00711	6.99964	1.10037	7.00004	2.06711	6.99804	3.83694
7.0271	0.00785	7.02911	1.1037	7.02804	2.0663	7.0271	3.83694
7.05536	0.00711	7.05522	1.1037	7.05509	2.06467	7.05348	3.83694
7.08429	0.00711	7.08254	1.10736	7.08469	2.06311	7.08268	3.83694
7.1108	0.00711	7.11228	1.1037	7.11094	2.06156	7.10906	3.83851
7.13866	0.00711	7.13866	1.10736	7.13786	2.05993	7.13625	3.83994
7.16746	0.00711	7.16665	1.1037	7.16772	2.05837	7.16705	3.83994
7.19357	0.00711	7.19545	1.10736	7.19451	2.05682	7.1929	3.83994
7.22357	0.00785	7.22196	1.10736	7.22237	2.05519	7.22022	3.84308
7.25009	0.00785	7.24929	1.10736	7.24996	2.05364	7.24888	3.84451
7.27741	0.00785	7.27795	1.10736	7.27741	2.05201	7.2754	3.84451
7.30687	0.00785	7.30527	1.10736	7.30728	2.05045	7.30339	3.84451
7.33259	0.00711	7.335	1.10736	7.33366	2.04808	7.33299	3.84608
7.36058	0.00785	7.36125	1.10736	7.36112	2.04571	7.35897	3.84765
7.38978	0.00785	7.3883	1.10736	7.39071	2.04409	7.38696	3.84908
7.41589	0.00785	7.41804	1.10736	7.41589	2.04098	7.41589	3.85065
7.44429	0.00866	7.44415	1.11103	7.44455	2.03935	7.44214	3.85222
7.47308	0.00785	7.47147	1.11103	7.47348	2.03698	7.46946	3.85222
7.49946	0.00785	7.50027	1.11103	7.49946	2.03387	7.49879	3.85364
7.52906	0.00711	7.52759	1.11436	7.52732	2.03069	7.52558	3.85364
7.55531	0.00711	7.55478	1.11436	7.55545	2.0275	7.5529	3.85522
7.58223	0.00785	7.58384	1.11436	7.58263	2.02513	7.58156	3.85522
7.61237	0.00866	7.61103	1.11436	7.61277	2.02276	7.60902	3.85679
7.63875	0.00785	7.64063	1.11436	7.63902	2.0204	7.63795	3.85978
7.66621	0.00711	7.66594	1.11436	7.6658	2.0164	7.6646	3.86135
7.69607	0.00711	7.6942	1.11436	7.69554	2.01247	7.69246	3.86135
7.72232	0.00711	7.72286	1.11802	7.72179	2.00929	7.72138	3.86135
7.74924	0.00866	7.74991	1.11436	7.74991	2.00537	7.74763	3.86435
7.77804	0.00785	7.77696	1.11436	7.77817	2.00218	7.77589	3.86592
7.80496	0.00785	7.80576	1.11103	7.80549	1.999	7.80455	3.86749
7.83254	0.00711	7.83281	1.11103	7.83482	1.99426	7.83107	3.86749
7.86147	0.00785	7.86295	1.11436	7.86107	1.98871	7.86054	3.86892
7.88866	0.00785	7.88853	1.11436	7.88853	1.98479	7.88705	3.87049
7.91732	0.00866	7.91638	1.11436	7.91853	1.98005	7.91451	3.87349
7.94357	0.00785	7.94504	1.11436	7.94397	1.97524	7.94196	3.87349
7.97156	0.00866	7.97156	1.11802	7.97223	1.97131	7.97063	3.87349
8.00103	0.00866	7.99996	1.11436	8.00076	1.96576	7.99768	3.87663
8.02728	0.00785	8.02821	1.11436	8.02701	1.96021	8.02634	3.8782
8.055	0.00866	8.05487	1.11802	8.05513	1.95547	8.05339	3.8782
8.08366	0.00866	8.08446	1.11802	8.08339	1.94992	8.08125	3.8782
8.11031	0.00866	8.11085	1.11802	8.11031	1.94362	8.11031	3.8812
8.14045	0.00866	8.13844	1.11802	8.14018	1.93807	8.13629	3.88277
8.1667	0.00866	8.1679	1.12169	8.16643	1.93252	8.16442	3.8842
8.19335	0.00866	8.19429	1.12169	8.19375	1.92623	8.19321	3.8842
8.22335	0.00866	8.22147	1.11802	8.22348	1.91986	8.22013	3.88577
8.24906	0.00866	8.25027	1.12169	8.2496	1.91275	8.24719	3.88734
8.27772	0.00866	8.27746	1.11802	8.27746	1.90565	8.27598	3.88734
8.30625	0.00785	8.30491	1.12169	8.30558	1.89928	8.30317	3.88877
8.3325	0.00866	8.33371	1.12535	8.3329	1.89136	8.33076	3.89034
8.36062	0.00866	8.36076	1.12535	8.36263	1.88344	8.35915	3.89034
8.38942	0.00866	8.39022	1.12169	8.38888	1.87559	8.38647	3.89191
8.4158	0.00866	8.41567	1.12535	8.41607	1.86767	8.41554	3.89191
8.4458	0.00866	8.44379	1.12535	8.4458	1.85893	8.44205	3.89334
8.47205	0.00866	8.47299	1.12535	8.47205	1.84864	8.46884	3.89491
8.49924	0.00785	8.50004	1.12535	8.49897	1.83835	8.49964	3.89648
8.52911	0.00785	8.52723	1.12535	8.5283	1.82806	8.52549	3.89791
8.55549	0.00866	8.55576	1.12169	8.55536	1.81859	8.55281	3.89791
8.58268	0.00866	8.58295	1.12169	8.58214	1.80674	8.58187	3.89948
8.61254	0.00866	8.61161	1.12169	8.61107	1.79482	8.6092	3.89948
8.63853	0.00866	8.63813	1.12535	8.63853	1.78216	8.63612	3.90105
8.66585	0.00866	8.66625	1.12869	8.66826	1.76869	8.66531	3.90105
8.69451	0.00866	8.69518	1.12535	8.69371	1.75603	8.69263	3.90404
8.72196	0.00866	8.72143	1.12535	8.7217	1.74026	8.71982	3.90262
8.74902	0.00866	8.74955	1.12535	8.75036	1.7236	8.74768	3.90262
8.77821	0.00866	8.77808	1.12535	8.77768	1.70702	8.77567	3.90404
8.80527	0.00948	8.8054	1.12535	8.8054	1.68955	8.80446	3.90262
8.8342	0.00866	8.83393	1.12535	8.83366	1.66978	8.83125	3.90262
8.86018	0.00948	8.86058	1.12535	8.86085	1.65002	8.85897	3.90262
8.8883	0.00948	8.88871	1.12869	8.89018	1.63025	8.88777	3.90404
8.91683	0.00866	8.91763	1.12535	8.91576	1.61041	8.91415	3.90562
8.94348	0.00948	8.94402	1.12535	8.94415	1.59064	8.94161	3.90562
8.97161	0.00948	8.97201	1.12535	8.97321	1.57088	8.97067	3.90562
9.00027	0.00948	9.0004	1.12869	8.9992	1.55111	8.99813	3.90861
9.02759	0.00948	9.02705	1.13235	9.02759	1.53127	9.02531	3.90719
9.05491	0.00948	9.05665	1.12869	9.05558	1.51076	9.05411	3.90719
9.0833	0.00866	9.08304	1.12869	9.08304	1.49174	9.08103	3.90861
9.11049	0.01022	9.11062	1.13235	9.11036	1.47271	9.11009	3.91018
9.13982	0.00948	9.13955	1.13235	9.13929	1.45376	9.13621	3.90861
9.16594	0.00948	9.1658	1.12869	9.16594	1.43473	9.16446	3.91018
9.19406	0.01022	9.19433	1.12869	9.19567	1.41578	9.19326	3.91018
9.22299	0.00948	9.22312	1.12869	9.22112	1.39757	9.21964	3.91175
9.24897	0.00948	9.24924	1.12869	9.24951	1.38017	9.24804	3.91175
9.2771	0.00948	9.27884	1.12869	9.27817	1.3627	9.27683	3.91318
9.30589	0.00948	9.30536	1.12869	9.30576	1.34293	9.30321	3.91475
9.33254	0.00948	9.33281	1.12869	9.33254	1.32161	9.3304	3.91632
9.36228	0.00948	9.36268	1.12535	9.36134	1.30103	9.35906	3.91932
9.38853	0.00948	9.38839	1.12869	9.38839	1.28045	9.38665	3.91932
9.41545	0.00948	9.41558	1.13235	9.41826	1.25824	9.41411	3.92089
9.44558	0.01022	9.44518	1.12869	9.44344	1.23611	9.44277	3.92246
9.4721	0.00948	9.4721	1.12869	9.4717	1.21316	9.46996	3.92246
9.49955	0.00948	9.50143	1.13235	9.50049	1.18939	9.49875	3.92389
9.52862	0.00948	9.52781	1.13235	9.52701	1.16407	9.525	3.92389
9.55527	0.01022	9.555	1.13235	9.55527	1.13875	9.55312	3.92389
9.58205	0.01022	9.58473	1.13235	9.58353	1.11343	9.58205	3.92546
9.61192	0.01022	9.61031	1.13235	9.61058	1.08893	9.60857	3.92703
9.63871	0.00948	9.63884	1.13235	9.63777	1.06361	9.6367	3.93003
9.66589	0.00866	9.6675	1.13235	9.66683	1.03666	9.66563	3.9316
9.69455	0.01022	9.69375	1.13601	9.69429	1.00979	9.69228	3.9316
9.72174	0.01022	9.72188	1.13235	9.72375	0.98129	9.71973	3.93303
9.75054	0.01103	9.75067	1.13235	9.7492	0.95123	9.74813	3.93617
9.77719	0.00948	9.77692	1.13235	9.77692	0.91955	9.77545	3.93617
9.80518	0.01022	9.80692	1.13601	9.80571	0.88549	9.8025	3.9376
9.83411	0.01022	9.8329	1.13235	9.83263	0.85151	9.83129	3.9376
9.86022	0.01022	9.86022	1.13235			9.85848	3.94074
9.88848	0.01103	9.88955	1.12869			9.88795	3.94374
9.91661	0.01022	9.91621	1.13235			9.9146	3.94531
9.94406	0.01022	9.94406	1.13601			9.94192	3.94688
9.97339	0.01103	9.97326	1.13235			9.97165	3.9483
9.99978	0.01103	9.99964	1.13235			9.99737	3.94988
10.027	0.01103	10.0294	1.13235			10.0258	3.94988
10.0562	0.01103	10.0555	1.13235			10.0547	3.95287
10.0825	0.01103	10.083	1.13601			10.0809	3.95444
10.1109	0.01185	10.1099	1.13235			10.1089	3.95601
10.1397	0.01103	10.1383	1.13601			10.1377	3.95601
10.1659	0.01103	10.166	1.13235			10.1645	3.95901
10.1936	0.01103	10.1952	1.13235			10.1917	3.95744
10.2226	0.01022	10.2218	1.13235			10.2205	3.95901
10.2489	0.01022	10.2498	1.13235			10.2478	3.95901
10.2789	0.01103	10.2783	1.13235			10.275	3.96058
10.3053	0.01103	10.3045	1.13235			10.3033	3.96201
10.3329	0.01185	10.3321	1.13601			10.3306	3.96201
10.3605	0.01185	10.3607	1.13235			10.3607	3.96201
10.3887	0.01103	10.3887	1.13601			10.3871	3.96358
10.4163	0.01022	10.4176	1.13935			10.414	3.96358
10.4451	0.01103	10.4437	1.13601			10.4436	3.96515
10.4713	0.01103	10.4717	1.13235			10.4692	3.96515
10.4996	0.01103	10.5003	1.13601			10.4975	3.96515
10.5285	0.01103	10.527	1.13935			10.5265	3.96672
10.555	0.01103	10.5548	1.13935			10.5529	3.96815
10.5821	0.01185	10.5829	1.13601			10.5813	3.96972
10.611	0.01103	10.61	1.13601			10.6104	3.97129
10.6381	0.01103	10.64	1.13601			10.6369	3.97272
10.6654	0.01185	10.6663	1.13935			10.6639	3.97429
10.6943	0.01185	10.6945	1.13935			10.6926	3.97586
10.7215	0.01185	10.7227	1.13601			10.7198	3.97586
10.751	0.01103	10.7494	1.13601			10.7474	3.97729
10.7768	0.01103	10.7786	1.13601			10.7755	3.98043
10.8051	0.01103	10.8059	1.13935			10.8027	3.98043
10.8341	0.01185	10.833	1.13601			10.8325	3.98186
10.8603	0.01185	10.8627	1.13935			10.8589	3.98343
10.8885	0.01185	10.8888	1.13935			10.8863	3.98343
10.9169	0.01185	10.9162	1.13935			10.9159	3.985
10.944	0.01103	10.9449	1.13935			10.9421	3.988
10.9734	0.01103	10.9717	1.13601			10.9697	3.988
10.9998	0.01266	10.9995	1.13601			10.9986	3.988
11.0267	0.01266	11.0283	1.13235			11.0253	3.98957
11.0565	0.01103	11.0545	1.13601			11.0537	3.98957
11.0822	0.01185	11.0824	1.13935			11.0824	3.99114
11.1108	0.01266	11.1106	1.13935			11.1087	3.99114
11.1395	0.01266	11.1382	1.13935			11.1359	3.99257
11.1658	0.01185	11.1678	1.13935			11.1649	3.99414
11.1937	0.01266	11.1942	1.13935			11.1924	3.99414
11.2225	0.01266	11.2211	1.13935			11.2192	3.99571
11.2489	0.01266	11.2511	1.13601			11.2476	3.99414
11.2791	0.01185	11.2775	1.13935			11.2749	3.99257
11.3052	0.01185	11.3048	1.13935			11.3046	3.99114
11.3324	0.01185	11.3336	1.13935			11.3312	3.988
11.362	0.01185	11.3604	1.13935			11.3586	3.98657
11.3885	0.01185	11.3871	1.13935			11.3882	3.98343
11.4158	0.01185	11.4163	1.14301			11.4145	3.98043
11.4457	0.01266	11.4437	1.14301			11.4414	3.97886
11.4712	0.01266	11.4735	1.13935			11.4702	3.97429
11.499	0.01185	11.4991	1.13935			11.4975	3.97129
11.5276	0.01266	11.5271	1.13601			11.525	3.96672
11.555	0.01266	11.5563	1.13935			11.5539	3.96515
11.5823	0.01266	11.5835	1.13935			11.5812	3.96358
11.6113	0.01266	11.6101	1.13935			11.61	3.96058
11.6385	0.01185	11.6389	1.13601			11.6364	3.95744
11.6672	0.01266	11.6659	1.13935			11.6641	3.95444
11.6937	0.01185	11.6959	1.13935			11.6932	3.95444
11.7218	0.01266	11.7214	1.13601			11.7194	3.95145
11.7505	0.01266	11.7495	1.13601			11.7474	3.94988
11.7767	0.01266	11.7782	1.13601			11.7761	3.94688
11.8047	0.01266	11.8045	1.13601			11.8025	3.9483
11.8339	0.01266	11.8323	1.13601			11.8323	3.9483
11.8603	0.01266	11.8607	1.13935			11.859	3.9483
11.89	0.01266	11.8883	1.13935			11.8862	3.9483
11.9162	0.01266	11.9176	1.13601			11.9159	3.9483
11.9435	0.01266	11.9436	1.13601			11.9424	3.94988
11.9731	0.01266	11.9709	1.13935			11.9696	3.95145
11.9988	0.0134	12.0009	1.13601			11.9985	3.95145
12.0275	0.0134	12.0276	1.13601			12.0248	3.95287
12.056	0.0134	12.0555	1.13935			12.0526	3.95444
12.0818	0.0134	12.0833	1.13935			12.0818	3.95444
12.1102	0.0134	12.1101	1.13935			12.1089	3.95601
12.1394	0.0134	12.1405	1.13601			12.1361	3.95744
12.1659	0.0134	12.1666	1.13601			12.1642	3.95901
12.1957	0.01266	12.1939	1.13935			12.1914	3.95901
12.2219	0.0134	12.2234	1.13935			12.2211	3.96058
12.2487	0.0134	12.2488	1.13601			12.248	3.96201
12.2791	0.0134	12.277	1.13601			12.2754	3.96358
12.3054	0.0134	12.3063	1.13935			12.3046	3.96672
12.3321	0.0134	12.3327	1.13601			12.33	3.96672
12.362	0.0134	12.3607	1.13935			12.3583	3.96815
12.3873	0.0134	12.3885	1.13935			12.3877	3.96815
12.4154	0.0134	12.4157	1.13601			12.4141	3.96972
12.4449	0.0134	12.4454	1.13935			12.4417	3.97129
12.4721	0.0134	12.472	1.13935			12.4705	3.97272
12.499	0.0134	12.4989	1.13935			12.4969	3.97429
12.5278	0.01421	12.5285	1.14301			12.5273	3.97586
12.5549	0.01421	12.5547	1.13935			12.5533	3.97729
12.5839	0.0134	12.5827	1.13935			12.5807	3.97886
12.6105	0.0134	12.611	1.14301			12.6079	3.98043
12.6383	0.0134	12.6384	1.14301			12.6363	3.98343
12.6671	0.0134	12.6682	1.13935			12.6635	3.985
12.6934	0.0134	12.6942	1.14301			12.6936	3.988
12.7215	0.0134	12.7213	1.14301			12.7199	3.98957
12.7507	0.0134	12.7501	1.14301			12.747	3.99257
12.7769	0.0134	12.7767	1.13935			12.7764	3.99571
12.8066	0.0134	12.8048	1.13601			12.8029	3.99571
12.8329	0.01421	12.8338	1.13935			12.8302	3.9987
12.8601	0.01421	12.8602	1.14301			12.8593	4.0017
12.8898	0.01421	12.8885	1.14301			12.8863	4.00327
12.9162	0.01421	12.9173	1.13935			12.9137	4.00484
12.9434	0.01503	12.9439	1.14301			12.9424	4.00784
12.9731	0.01503	12.9726	1.13935			12.97	4.00784
12.9994	0.01503	12.9991	1.13935			12.997	4.01098
13.0267	0.01421	13.0272	1.13935			13.0254	4.01398
13.0556	0.01421	13.056	1.13935			13.0532	4.01555
13.0827	0.01421	13.0823	1.14301			13.0823	4.01855
13.1096	0.01421	13.1104	1.13935			13.1085	4.02155
13.1387	0.0134	13.1387	1.13935			13.1358	4.02312
13.166	0.01421	13.1657	1.13935			13.1652	4.02612
13.1949	0.01503	13.1953	1.14301			13.1918	4.02926
13.2212	0.01503	13.2221	1.14301			13.2189	4.03083
13.2492	0.01421	13.2492	1.13935			13.2481	4.03383
13.2781	0.01421	13.2785	1.14301			13.2755	4.03683
13.3045	0.01503	13.3049	1.14301			13.303	4.04139
13.3323	0.01503	13.3321	1.14301			13.3314	4.04296
13.3616	0.01503	13.361	1.14301			13.3586	4.04596
13.3878	0.01503	13.3883	1.14301			13.3855	4.04596
13.4172	0.01503	13.418	1.14301			13.4141	4.04753
13.4437	0.01503	13.444	1.14301			13.4421	4.05053
13.4711	0.01503	13.4719	1.14301			13.4709	4.0521
13.5012	0.01503	13.5008	1.14301			13.4972	4.05367
13.527	0.01503	13.5268	1.14301			13.5252	4.05524
13.5549	0.01503	13.5548	1.14301			13.5538	4.05524
13.5834	0.01421	13.5834	1.14301			13.5806	4.05824
13.6101	0.01421	13.6098	1.14301			13.6088	4.06124
13.6386	0.01421	13.6382	1.14301			13.6366	4.06124
13.6671	0.01577	13.667	1.14301			13.6637	4.06124
13.6935	0.01577	13.6939	1.14301			13.6937	4.06281
13.7229	0.01503	13.7227	1.14301			13.7204	4.06581
13.7492	0.01503	13.749	1.14301			13.7479	4.06738
13.7767	0.01577	13.777	1.14301			13.777	4.06895
13.8066	0.01577	13.8062	1.14301			13.8026	4.06895
13.8325	0.01577	13.8323	1.13935			13.8303	4.07038
13.8599	0.01577	13.8604	1.14301			13.8599	4.07352
13.8896	0.01503	13.8892	1.14301			13.8858	4.07509
13.9153	0.01503	13.9154	1.14301			13.914	4.07652
13.9434	0.01503	13.9456	1.14301			13.9429	4.07809
13.9724	0.01577	13.9718	1.14301			13.9693	4.07966
13.999	0.01503	13.999	1.13935			13.9971	4.08109
14.0263	0.01503	14.0285	1.13935			14.0255	4.08266
14.0553	0.01577	14.0541	1.14301			14.0527	4.08565
14.0829	0.01503	14.0821	1.14301			14.0826	4.08565
14.1115	0.01577	14.1111	1.14301			14.1086	4.08723
14.1382	0.01577	14.1383	1.14301			14.1358	4.0888
14.1659	0.01577	14.1658	1.14301			14.1656	4.0888
14.1947	0.01577	14.1944	1.13935			14.1915	4.09022
14.2211	0.01577	14.2217	1.14301			14.2195	4.09022
14.2491	0.01577	14.2513	1.14301			14.2485	4.09179
14.2779	0.01577	14.2765	1.14668			14.2746	4.09179
14.3044	0.01577	14.3045	1.14301			14.303	4.09336
14.334	0.01577	14.3336	1.14301			14.3316	4.09479
14.3606	0.01577	14.3602	1.14301			14.3582	4.09636
14.388	0.01577	14.3884	1.13935			14.388	4.09636
14.4177	0.01577	14.4171	1.14301			14.4145	4.09636
14.443	0.01577	14.4433	1.14301			14.4415	4.09636
14.4712	0.01577	14.4729	1.14301			14.4715	4.09636
14.5002	0.01577	14.4991	1.13935			14.4975	4.0995
14.5268	0.01658	14.5263	1.14301			14.5251	4.09636
14.5547	0.01577	14.5564	1.14301			14.554	4.09793
14.5836	0.01577	14.5827	1.14301			14.5804	4.09793
14.6097	0.01658	14.6104	1.14301			14.6087	4.09793
14.6396	0.01658	14.6393	1.14301			14.6379	4.0995
14.6657	0.01658	14.6661	1.14301			14.6638	4.0995
14.6936	0.01658	14.696	1.14301			14.692	4.0995
14.7232	0.01658	14.7222	1.14301			14.7205	4.0995
14.7493	0.01658	14.7492	1.14668			14.7474	4.0995
14.7762	0.01658	14.7761	1.14301			14.7747	4.10093
14.8063	0.01658	14.8043	1.14301			14.8035	4.10093
14.833	0.01658	14.8329	1.13935			14.8305	4.1025
14.8602	0.0174	14.8613	1.14301			14.8578	4.1025
14.8883	0.01658	14.8874	1.14301			14.8858	4.1025
14.9156	0.01658	14.9154	1.13935			14.9141	4.10407
14.9427	0.01658	14.9444	1.14301			14.9434	4.1055
14.9724	0.01658	14.9717	1.14301			14.9695	4.1055
14.9993	0.01658	14.9991	1.14301			14.9973	4.10707
15.0281	0.0174	15.0265	1.14301			15.0264	4.10864
15.054	0.0174	15.0545	1.14301			15.053	4.11007
15.0822	0.01658	15.0833	1.14301			15.0806	4.11164
15.1113	0.01658	15.1097	1.14668			15.109	4.11164
15.1381	0.01658	15.1382	1.14668			15.1362	4.11164
15.1655	0.0174	15.1673	1.15001			15.163	4.11164
15.1946	0.01658	15.1934	1.14668			15.1927	4.11464
15.2207	0.01658	15.2233	1.14668			15.2196	4.11464
15.2507	0.01658	15.2492	1.14301			15.2468	4.11621
15.2771	0.0174	15.2766	1.13935			15.275	4.11778
15.3047	0.0174	15.3059	1.14301			15.3031	4.11935
15.3339	0.0174	15.3325	1.14301			15.3317	4.12078
15.3597	0.01814	15.3595	1.13935			15.3584	4.12235
15.3876	0.01814	15.3893	1.14301			15.3865	4.12392
15.4169	0.01814	15.4157	1.14668			15.4154	4.12535
15.4432	0.0174	15.4457	1.14668			15.4417	4.12692
15.4716	0.0174	15.4718	1.14668			15.4697	4.12692
15.5001	0.0174	15.4992	1.14301			15.4978	4.12692
15.5265	0.01814	15.5286	1.14668			15.5253	4.12849
15.5563	0.01814	15.5546	1.14301			15.5523	4.12991
15.5827	0.0174	15.5826	1.14301			15.5813	4.12849
15.6096	0.01814	15.6115	1.15001			15.6083	4.12991
15.6395	0.01814	15.6376	1.15001			15.6356	4.12991
15.6658	0.01814	15.6659	1.14668			15.6638	4.12991
15.6932	0.01814	15.6948	1.14668			15.6917	4.12849
15.723	0.0174	15.7213	1.14668			15.7208	4.12849
15.7495	0.01814	15.7508	1.14301			15.747	4.12991
15.7762	0.01814	15.777	1.14301			15.7751	4.12991
15.805	0.01814	15.804	1.14668			15.804	4.12991
15.8325	0.01814	15.8338	1.14668			15.8301	4.12849
15.8598	0.01814	15.86	1.14668			15.8583	4.12849
15.8885	0.01814	15.8886	1.14668			15.8863	4.12991
15.9158	0.01895	15.9173	1.14668			15.9135	4.12991
15.9445	0.01895	15.9435	1.14668			15.9435	4.13149
15.971	0.01895	15.9704	1.14668			15.9699	4.12991
15.9987	0.01895	15.9996	1.14668			15.997	4.12849
16.028	0.01895	16.0271	1.15001			16.0267	4.12849
16.0544	0.01895	16.0568	1.15001			16.052	4.12849
16.0821	0.01814	16.0825	1.14668			16.0801	4.12849
16.1109	0.01895	16.1097	1.14668			16.1093	4.12991
16.1376	0.01895	16.1393	1.15001			16.1356	4.12849
16.1673	0.01895	16.1664	1.15001			16.1634	4.12991
16.1938	0.01895	16.1932	1.14668			16.1924	4.12991
16.2208	0.01814	16.2218	1.14668			16.2194	4.12991
16.2508	0.01895	16.2488	1.15001			16.2485	4.12991
16.2767	0.01814	16.2786	1.15001			16.2751	4.12991
16.3049	0.01895	16.305	1.15001			16.3029	4.13149
16.3342	0.01895	16.3329	1.15001			16.3316	4.12991
16.3603	0.01895	16.3612	1.15001			16.3582	4.12991
16.3872	0.01895	16.3876	1.15001			16.3864	4.12991
16.4162	0.01895	16.4158	1.15001			16.4154	4.13149
16.4436	0.01895	16.4445	1.15001			16.4415	4.13149
16.4712	0.01814	16.4709	1.15367			16.4711	4.13306
16.4996	0.01895	16.4993	1.15001			16.4972	4.13306
16.5268	0.01814	16.5268	1.15001			16.5246	4.13149
16.5557	0.01895	16.5541	1.15367			16.5544	4.13149
16.5821	0.02051	16.5836	1.15001			16.5806	4.13306
16.6101	0.01977	16.6102	1.15001			16.6079	4.13448
16.6393	0.01895	16.638	1.15367			16.6378	4.13306
16.6651	0.01814	16.6673	1.15367			16.6631	4.13149
16.6933	0.01977	16.6934	1.15367			16.6914	4.13149
16.7218	0.01977	16.7233	1.15367			16.7206	4.13448
16.7486	0.01977	16.7495	1.15001			16.7468	4.13448
16.7786	0.01977	16.7771	1.15367			16.7747	4.13448
16.8052	0.01895	16.8064	1.15367			16.8036	4.13448
16.832	0.01977	16.8328	1.15367			16.8299	4.13448
16.8617	0.01895	16.8599	1.15367			16.8597	4.13448
16.8873	0.01814	16.8896	1.15734			16.8861	4.13448
16.9157	0.01895	16.9153	1.15367			16.9138	4.13448
16.9444	0.01977	16.9434	1.15001			16.9426	4.13306
16.9708	0.02051	16.9717	1.15367			16.969	4.13149
16.9988	0.01977	16.999	1.15367			16.9973	4.13149
17.0275	0.02051	17.0263	1.15367			17.0262	4.13306
17.0542	0.02051	17.0554	1.15734			17.0526	4.13306
17.0841	0.01977	17.0823	1.15367			17.0823	4.13149
17.11	0.01977	17.1122	1.15367			17.1084	4.13149
17.1371	0.02051	17.1372	1.15367			17.1356	4.13149
17.1674	0.02051	17.1656	1.15367			17.1654	4.13149
17.1939	0.02051	17.1942	1.15367			17.1911	4.13149
17.2209	0.01977	17.2209	1.15001			17.2191	4.13306
17.2507	0.01977	17.2493	1.15367			17.2477	4.13149
17.2768	0.02051	17.277	1.15367			17.2744	4.13306
17.304	0.02051	17.304	1.15367			17.3028	4.13448
17.3328	0.02051	17.334	1.15367			17.3317	4.13448
17.3601	0.01977	17.3605	1.15367			17.3582	4.13605
17.3876	0.02051	17.3878	1.15367			17.3861	4.13605
17.4162	0.02051	17.4169	1.15367			17.4139	4.13605
17.4431	0.02051	17.4434	1.15367			17.4414	4.13762
17.473	0.02051	17.471	1.15001			17.471	4.13762
17.4987	0.02051	17.4999	1.15367			17.4974	4.13905
17.5268	0.02051	17.527	1.15367			17.5243	4.13905
17.5556	0.02051	17.5562	1.15001			17.554	4.13905
17.5819	0.02051	17.5823	1.15367			17.5797	4.13905
17.6097	0.02051	17.6097	1.15367			17.608	4.13905
17.6389	0.02051	17.6399	1.15367			17.6368	4.13905
17.6658	0.02051	17.6658	1.15367			17.664	4.14062
17.6952	0.02132	17.6936	1.15367			17.6912	4.13905
17.7214	0.02051	17.7224	1.15734			17.7202	4.13905
17.7486	0.02051	17.7488	1.15734			17.7475	4.13905
17.7786	0.02132	17.7766	1.15367			17.7763	4.13905
17.8046	0.02051	17.8049	1.15734			17.8025	4.13762
17.8323	0.02051	17.8323	1.15367			17.8303	4.13762
17.8611	0.02132	17.8615	1.15367			17.8594	4.13762
17.8876	0.02132	17.8878	1.15367			17.886	4.13905
17.9155	0.02051	17.9147	1.15734			17.9136	4.13762
17.9444	0.02132	17.9447	1.15367			17.9427	4.13605
17.9709	0.02132	17.9712	1.15367			17.9689	4.13762
18.0004	0.02132	17.9995	1.15367			17.9985	4.13762
18.0267	0.02051	18.0272	1.15367			18.025	4.13762
18.054	0.02051	18.0544	1.15367			18.0526	4.13905
18.0841	0.02132	18.0841	1.15367			18.0824	4.13905
18.1106	0.02051	18.1105	1.15734			18.1086	4.13905
18.1377	0.02132	18.138	1.15367			18.1357	4.13905
18.1671	0.02132	18.1669	1.15367			18.1654	4.13905
18.1933	0.02132	18.1933	1.15367			18.1909	4.13905
18.2203	0.02132	18.221	1.15367			18.2191	4.13905
18.2494	0.02132	18.25	1.15367			18.2478	4.13905
18.2768	0.02214	18.2763	1.15367			18.2751	4.13762
18.3041	0.02132	18.3041	1.15367			18.302	4.13905
18.3331	0.02132	18.3328	1.15734			18.3311	4.13905
18.3601	0.02132	18.3604	1.15367			18.3583	4.14062
18.3891	0.02132	18.3893	1.15367			18.3872	4.13905
18.4154	0.02132	18.4154	1.15367			18.4134	4.13905
18.4433	0.02132	18.4434	1.15367			18.4414	4.13905
18.4722	0.02132	18.472	1.15734			18.4702	4.13905
18.4989	0.02132	18.4983	1.15734			18.4967	4.13762
18.527	0.02132	18.5265	1.15734			18.5246	4.13762
18.5557	0.02214	18.5549	1.15734			18.5538	4.13905
18.582	0.02214	18.5827	1.15734			18.5799	4.14062
18.6115	0.02214	18.6096	1.15734			18.6099	4.14062
18.6379	0.02214	18.6382	1.15734			18.6364	4.14062
18.6651	0.02214	18.6654	1.15734			18.6636	4.14062
18.695	0.02214	18.6954	1.15367			18.6931	4.14062
18.7212	0.02214	18.7209	1.15367			18.7188	4.14219
18.7489	0.02214	18.7487	1.15367			18.7466	4.14219
18.7772	0.02214	18.7773	1.15734			18.776	4.14219
18.8037	0.02214	18.8041	1.15734			18.8021	4.14219
18.8324	0.02132	18.8322	1.15734			18.8305	4.14219
18.8614	0.02214	18.8609	1.15734			18.859	4.14062
18.8877	0.02214	18.8877	1.15367			18.8854	4.14062
18.9171	0.02214	18.9173	1.15734			18.9151	4.14062
18.9433	0.02214	18.9426	1.15734			18.9419	4.14062
18.971	0.02214	18.9713	1.15734			18.969	4.14062
19.0007	0.02214	19.0006	1.15734			18.9983	4.14062
19.0267	0.02214	19.0264	1.15734			19.0246	4.14062
19.0538	0.02214	19.0544	1.15734			19.0521	4.13905
19.0836	0.02214	19.0827	1.15734			19.0823	4.14062
19.1093	0.02214	19.1099	1.16067			19.108	4.14062
19.1377	0.02214	19.1396	1.16067			19.1354	4.14062
19.1667	0.02214	19.1661	1.15734			19.1642	4.14062
19.1926	0.02214	19.1929	1.16067			19.1913	4.14062
19.2206	0.02295	19.2224	1.16067			19.2191	4.14062
19.2494	0.02295	19.2488	1.15734			19.2475	4.14062
19.2766	0.02295	19.2761	1.15734			19.2749	4.14062
19.3057	0.02295	19.3051	1.16067			19.3035	4.14062
19.3322	0.02295	19.3323	1.15734			19.3299	4.14062
19.3601	0.02369	19.3618	1.15734			19.358	4.14376
19.3888	0.02295	19.3879	1.16067			19.3874	4.14376
19.4152	0.02295	19.4151	1.16067			19.4134	4.14376
19.4435	0.02295	19.445	1.16067			19.4413	4.14519
19.4723	0.02295	19.4708	1.16433			19.4703	4.14519
19.4985	0.02369	19.4992	1.16067			19.4965	4.14676
19.5281	0.02369	19.5283	1.15734			19.5263	4.14519
19.5544	0.02369	19.5542	1.16067			19.553	4.14519
19.5816	0.02369	19.5824	1.16067			19.5798	4.14676
19.6114	0.02369	19.611	1.16067			19.6098	4.14676
19.6378	0.02369	19.6371	1.16067			19.6351	4.14833
19.6651	0.02295	19.6669	1.16067			19.6637	4.14833
19.6939	0.02369	19.6937	1.16067			19.6923	4.14833
19.7204	0.02369	19.7217	1.16067			19.719	4.14833
19.7484	0.02295	19.7502	1.16067			19.7467	4.14833
19.7774	0.02295	19.7766	1.16067			19.7756	4.14833
19.8043	0.02295	19.8043	1.16067			19.802	4.14976
19.8319	0.02295	19.8332	1.16067			19.8321	4.14976
19.8603	0.02369	19.8595	1.16067			19.8581	4.14833
19.8872	0.0245	19.8893	1.16067			19.8854	4.14833
19.917	0.02369	19.9161	1.16067			19.9149	4.14833
19.9433	0.02369	19.9432	1.16433			19.9416	4.14833
19.9702	0.0245	19.9724	1.16433			19.9688	4.14976
20.0001	0.02369	19.9982	1.16067			19.9989	4.14833
20.0262	0.02369	20.0265	1.16067			20.0241	4.14976
20.0547	0.02369	20.0555	1.16433			20.0521	4.14833
20.0827	0.02369	20.0825	1.16067			20.081	4.14833
20.1095	0.02369	20.1094	1.16067			20.1084	4.14676
20.1366	0.0245	20.138	1.16433			20.1355	4.14676
20.1659	0.0245	20.1656	1.16067			20.1643	4.14833
20.1935	0.0245	20.1954	1.16067			20.1913	4.14833
20.2232	0.0245	20.2205	1.16067			20.2203	4.14676
20.2484	0.0245	20.2487	1.16067			20.2464	4.14519
20.2763	0.0245	20.2775	1.16433			20.2746	4.14519
20.3053	0.0245	20.304	1.16067			20.3036	4.14676
20.332	0.0245	20.3324	1.16433			20.3297	4.14519
20.3598	0.0245	20.3612	1.16433			20.3577	4.14519
20.3885	0.0245	20.3871	1.16433			20.3869	4.14519
20.4146	0.0245	20.4169	1.16067			20.4133	4.14519
20.4443	0.0245	20.4431	1.16067			20.4433	4.14519
20.471	0.02532	20.4711	1.16067			20.4692	4.14376
20.4986	0.0245	20.5	1.15734			20.4966	4.14376
20.5278	0.02532	20.5264	1.16067			20.526	4.14519
20.5541	0.02532	20.5541	1.16433			20.5525	4.14676
20.5823	0.02606	20.583	1.16067			20.5801	4.14519
20.6111	0.0245	20.6092	1.16067			20.6092	4.14519
20.6376	0.0245	20.6393	1.16067			20.6354	4.14676
20.6676	0.0245	20.6657	1.16067			20.6633	4.14833
20.6934	0.0245	20.6929	1.16433			20.6924	4.14833
20.7208	0.02532	20.7225	1.16067			20.7191	4.14833
20.7478	0.02532	20.7482	1.16067			20.7485	4.14833
20.7771	0.02606	20.7765	1.16433			20.7749	4.14833
20.8043	0.02532	20.8055	1.16067			20.8019	4.14833
20.8342	0.0245	20.8318	1.16067			20.8316	4.14833
20.8594	0.02532	20.8599	1.16067			20.858	4.14676
20.8875	0.02606	20.8884	1.16067			20.8862	4.14976
20.9164	0.02532	20.9148	1.16433			20.9145	4.14976
20.9429	0.02532	20.9445	1.16067			20.9412	4.14833
20.9709	0.02532	20.9709	1.16067			20.9689	4.14676
20.9992	0.02606	20.9987	1.16067			20.998	4.14676
21.0261	0.02606	21.0279	1.16067			21.0242	4.14676
21.0536	0.02606	21.0544	1.16433			21.0526	4.14676
21.0825	0.02532	21.0824	1.16433			21.0804	4.14676
21.1098	0.02606	21.1112	1.16433			21.1075	4.14676
21.1392	0.02606	21.1374	1.16433			21.1373	4.14676
21.1647	0.02606	21.1669	1.16433			21.1638	4.14676
21.1931	0.02606	21.1933	1.16433			21.1909	4.14519
21.222	0.02606	21.2203	1.16433			21.2207	4.14519
21.2483	0.02606	21.2507	1.16067			21.246	4.14376
21.2763	0.02606	21.2764	1.16433			21.274	4.14376
21.305	0.02606	21.3041	1.16433			21.3031	4.14376
21.3313	0.02606	21.3328	1.16433			21.3305	4.14519
21.3592	0.02606	21.3593	1.16433			21.3576	4.14519
21.3877	0.02606	21.3875	1.16433			21.3864	4.14519
21.4157	0.02606	21.4163	1.16067			21.4137	4.14519
21.4441	0.02687	21.4432	1.16433			21.4428	4.14519
21.4704	0.02606	21.4704	1.16433			21.4689	4.14376
21.4988	0.02687	21.4985	1.16067			21.4967	4.14519
21.5277	0.02687	21.527	1.16433			21.5254	4.14519
21.5545	0.02687	21.5553	1.16433			21.5519	4.14519
21.5814	0.02687	21.5815	1.16433			21.5799	4.14519
21.6103	0.02687	21.6098	1.16067			21.6091	4.14519
21.6374	0.02687	21.6387	1.16433			21.6355	4.14376
21.6654	0.02606	21.6651	1.16067			21.6652	4.14376
21.6938	0.02606	21.6952	1.16067			21.6913	4.14519
21.7208	0.02606	21.7211	1.16433			21.7187	4.14376
21.7501	0.02687	21.7483	1.16067			21.7485	4.14519
21.7758	0.02687	21.7779	1.16433			21.7752	4.14519
21.804	0.02687	21.804	1.16067			21.802	4.14519
21.8334	0.02687	21.8321	1.16433			21.831	4.14376
21.8593	0.02769	21.8614	1.16433			21.857	4.14519
21.8876	0.02687	21.8873	1.16433			21.8858	4.14519
21.9163	0.02687	21.917	1.16433			21.9145	4.14519
21.9427	0.02687	21.943	1.168			21.9407	4.14676
21.9725	0.02687	21.9704	1.168			21.9686	4.14519
21.9992	0.02687	22.0003	1.16433			21.9967	4.14519
22.0259	0.02769	22.0268	1.16433			22.024	4.14519
22.0558	0.02687	22.0536	1.16433			22.0541	4.14519
22.0813	0.02687	22.0828	1.16433			22.0804	4.14519
22.1097	0.02769	22.1092	1.16433			22.1075	4.14519
22.1387	0.02769	22.1375	1.168			22.1372	4.14519
22.1652	0.02687	22.166	1.168			22.1626	4.14376
22.193	0.02687	22.1932	1.16433			22.1909	4.14219
22.2218	0.02687	22.22	1.16433			22.2201	4.14376
22.2481	0.02687	22.2483	1.16433			22.247	4.14376
22.2782	0.02769	22.2766	1.16433			22.2742	4.14219
22.3042	0.02843	22.3055	1.16433			22.303	4.14062
22.3315	0.02769	22.3316	1.168			22.3303	4.14062
22.3611	0.02769	22.3598	1.16433			22.3591	4.13762
22.3875	0.02769	22.3888	1.168			22.3855	4.13762
22.415	0.02687	22.4152	1.168			22.4136	4.13762
22.445	0.02687	22.445	1.168			22.4423	4.13762
22.4709	0.02769	22.4713	1.16433			22.4685	4.13605
22.498	0.02843	22.498	1.168			22.4965	4.13605
22.5268	0.02843	22.5281	1.168			22.5254	4.13448
22.5545	0.02769	22.5541	1.168			22.552	4.13306
22.5816	0.02769	22.5818	1.168			22.5817	4.13149
22.6105	0.02769	22.6116	1.16433			22.6079	4.13149
22.6373	0.02769	22.6377	1.16433			22.6355	4.13149
22.6665	0.02843	22.6645	1.16433			22.6654	4.13149
22.6925	0.02843	22.6937	1.16433			22.6915	4.13149
22.7207	0.02843	22.721	1.16433			22.7186	4.13149
22.7499	0.02843	22.7507	1.16433			22.7483	4.12991
22.776	0.02843	22.7766	1.168			22.775	4.12991
22.8038	0.02843	22.804	1.16433			22.802	4.12849
22.8328	0.02843	22.8327	1.16433			22.8308	4.12849
22.8595	0.02843	22.8597	1.16433			22.8579	4.12849
22.8896	0.02843	22.8876	1.16433			22.885	4.12692
22.9154	0.02924	22.9163	1.16433			22.9138	4.12535
22.9426	0.02843	22.9425	1.16433			22.941	4.12535
22.972	0.02924	22.9725	1.16433			22.9712	4.12392
22.9992	0.02843	22.9989	1.168			22.9965	4.12235
23.0262	0.02843	23.0266	1.16433			23.0241	4.11935
23.0559	0.02843	23.0557	1.168			23.0531	4.11778
23.0819	0.02843	23.082	1.168			23.0798	4.11621
23.1091	0.02924	23.1092	1.16433			23.1083	4.11321
23.1378	0.02924	23.1388	1.16433			23.1362	4.10864
23.1655	0.02924	23.1651	1.16433			23.1631	4.10707
23.1927	0.02924	23.1952	1.17133			23.1925	4.1025
23.2215	0.03006	23.2212	1.168			23.2193	4.0995
23.2485	0.02924	23.2485	1.17133			23.2469	4.09479
23.2773	0.02924	23.278	1.168			23.2754	4.09179
23.3037	0.02924	23.3046	1.16433			23.302	4.08723
23.3321	0.03006	23.3321	1.16433			23.3298	3.96201
23.3606	0.02924	23.3612	1.16433			23.3588	1.86193
23.387	0.02843	23.3871	1.16433
23.415	0.02843	23.4151	1.16433
23.4439	0.02924	23.4439	1.16433
23.4703	0.02924	23.4706	1.16433
23.5005	0.02924	23.4983	1.16433
23.5268	0.03006	23.5266	1.16433
23.5538	0.03006	23.5535	1.16433
23.5833	0.03006	23.5831	1.16433
23.6093	0.03006	23.6096	1.16433
23.6375	0.02924	23.6377	1.16433
23.6663	0.02924	23.6663	1.16433
23.6926	0.03006	23.6928	1.168
23.7205	0.03006	23.7224	1.168
23.7498	0.02924	23.7492	1.168
23.7762	0.02924	23.7766	1.168
23.8057	0.02924	23.8038	1.168
23.8318	0.03006	23.8323	1.168
23.8591	0.03006	23.8595	1.168
23.8891	0.03006	23.889	1.168
23.9155	0.03006	23.9147	1.168
23.9427	0.0308	23.9429	1.168
23.9721	0.03006	23.9715	1.168
23.9985	0.0308	23.9983	1.16433
24.0257	0.03161	24.0257	1.16433
24.0546	0.03006	24.0548	1.168
24.0822	0.03006	24.0822	1.168
24.1091	0.03006	24.1114	1.168
24.1378	0.0308	24.137	1.168
24.165	0.0308	24.1647	1.168
24.1942	0.0308	24.1943	1.168
24.2207	0.0308	24.2207	1.17133
24.2486	0.03161	24.2488	1.168
24.2774	0.0308	24.2767	1.16433
24.3035	0.0308	24.3036	1.168
24.3319	0.0308	24.3331	1.168
24.3609	0.0308	24.3599	1.16433
24.387	0.03006	24.387	1.168
24.4168	0.0308	24.4167	1.17133
24.443	0.03161	24.4428	1.168
24.4702	0.0308	24.4706	1.168
24.5002	0.03161	24.4988	1.168
24.5261	0.03161	24.5261	1.168
24.5541	0.0308	24.5558	1.16433
24.5829	0.03161	24.5822	1.17133
24.6091	0.03161	24.6092	1.168
24.6372	0.03161	24.639	1.16433
24.6662	0.03161	24.6655	1.168
24.6925	0.03161	24.6928	1.168
24.7224	0.03161	24.7216	1.16433
24.7489	0.03161	24.7487	1.16433
24.776	0.03161	24.7757	1.168
24.8058	0.03161	24.8046	1.168
24.8321	0.03161	24.8317	1.168
24.8594	0.03161	24.8612	1.168
24.889	0.03161	24.8869	1.16433
24.9143	0.0308	24.9146	1.16433
24.9423	0.03161	24.9439	1.168
24.9713	0.03161	24.9711	1.168
24.9984	0.03161	24.9979	1.16433
25.0259	0.03243	25.0268	1.168
25.0545	0.03161	25.054	1.16433
25.082	0.03161	25.0837	1.168
25.1109	0.03161	25.1093	1.16433
25.137	0.03161	25.1375	1.16433
25.1651	0.03243	25.1661	1.168
25.1938	0.03243	25.1925	1.168
25.2202	0.03243	25.2205	1.16433
25.2486	0.03243	25.2486	1.16433
25.2774	0.03161	25.2762	1.16433
25.3037	0.03161	25.3058	1.168
25.3333	0.03243	25.3318	1.168
25.3595	0.03317	25.3591	1.168
25.3866	0.03243	25.3891	1.168
25.417	0.03243	25.4159	1.168
25.4428	0.03243	25.4429	1.168
25.4704	0.03317	25.4712	1.17133
25.4992	0.03317	25.4981	1.16433
25.5258	0.03317	25.5283	1.168
25.5544	0.03243	25.5548	1.168
25.5832	0.03243	25.5818	1.16433
25.609	0.03243	25.6114	1.168
25.6388	0.03317	25.6367	1.168
25.6651	0.03317	25.6649	1.168
25.6927	0.03317	25.6938	1.17133
25.7222	0.03243	25.7204	1.17133
25.7486	0.03243	25.7483	1.17133
25.7755	0.03317	25.7771	1.17133
25.8054	0.03398	25.8033	1.17133
25.8319	0.03398	25.8332	1.17499
25.8593	0.03398	25.8596	1.17133
25.888	0.03398	25.8875	1.17133
25.9151	0.03317	25.9164	1.17133
25.9421	0.03317	25.9429	1.168
25.9709	0.03317	25.9706	1.168
25.9981	0.03317	25.9995	1.17133
26.0271	0.03398	26.0257	1.17499
26.0537	0.03317	26.0558	1.17133
26.0819	0.03398	26.082	1.17133
26.1105	0.03398	26.109	1.17133
26.1368	0.03398	26.1386	1.17133
26.165	0.03398	26.1643	1.168
26.1942	0.03398	26.1923	1.17133
26.2203	0.03398	26.2213	1.17133
26.2499	0.03398	26.2485	1.17133
26.2761	0.03398	26.276	1.17133
26.3034	0.03317	26.3049	1.168
26.3333	0.03317	26.3318	1.17133
26.3593	0.03398	26.3614	1.17133
26.3871	0.03398	26.3869	1.17499
26.4162	0.03398	26.4151	1.17499
26.4425	0.03479	26.4442	1.17133
26.4706	0.03479	26.4704	1.168
26.4994	0.03398	26.4983	1.168
26.5256	0.03479	26.527	1.17133
26.5536	0.03398	26.5532	1.17133
26.582	0.03398	26.5828	1.17499
26.6092	0.03479	26.6096	1.17133
26.6389	0.03479	26.6376	1.17133
26.665	0.03398	26.6661	1.17133
26.6924	0.03398	26.6924	1.17133
26.7218	0.03479	26.7206	1.17133
26.7479	0.03479	26.7499	1.17133
26.7759	0.03479	26.7763	1.17133
26.8045	0.03479	26.8055	1.17499
26.8314	0.03479	26.8318	1.17133
26.859	0.03479	26.8588	1.17133
26.888	0.03479	26.8892	1.17133
26.9155	0.03479	26.9147	1.17133
26.9438	0.03561	26.9427	1.17133
26.9703	0.03561	26.9712	1.17133
26.998	0.03479	26.9976	1.17133
27.0276	0.03479	27.0256	1.17133
27.0536	0.03479	27.0549	1.17133
27.0816	0.03479	27.082	1.17133
27.1104	0.03561	27.109	1.17133
27.1367	0.03479	27.1369	1.17499
27.1663	0.03561	27.1649	1.17499
27.1931	0.03561	27.1938	1.17133
27.2202	0.03479	27.2203	1.17499
27.2499	0.03479	27.2483	1.17133
27.276	0.03561	27.2772	1.17499
27.3032	0.03561	27.3032	1.17499
27.3333	0.03398	27.3333	1.17499
27.3592	0.03479	27.3596	1.17133
27.3868	0.03479	27.3872	1.17499
27.4158	0.03479	27.4167	1.17499
27.442	0.03479	27.4429	1.17499
27.4702	0.03479	27.4698	1.17133
27.4989	0.03561	27.4997	1.17133
27.5257	0.03635	27.5257	1.17499
27.5553	0.03561	27.5557	1.17499
27.5816	0.03479	27.5819	1.17499
27.6094	0.03561	27.6094	1.17499
27.6384	0.03561	27.6391	1.17866
27.6644	0.03561	27.6654	1.17499
27.6927	0.03561	27.6923	1.17133
27.7213	0.03561	27.7211	1.17499
27.7483	0.03561	27.7483	1.17499
27.7781	0.03635	27.7758	1.17499
27.8045	0.03635	27.8046	1.17866
27.8314	0.03635	27.8318	1.17499
27.861	0.03635	27.8586	1.17499
27.8865	0.03635	27.8869	1.17499
27.915	0.03635	27.9147	1.17499
27.9438	0.03635	27.9441	1.17499
27.9702	0.03635	27.9704	1.17499
27.998	0.03716	27.998	1.17499
28.027	0.03716	28.0267	1.17499
28.0531	0.03635	28.0533	1.17866
28.0816	0.03635	28.0836	1.17499
28.1099	0.03635	28.1101	1.17866
28.1368	0.03716	28.1365	1.17866
28.166	0.03635	28.1665	1.17866
28.1926	0.03798	28.1926	1.17499
28.2202	0.03716	28.2205	1.17499
28.2505	0.03635	28.2495	1.17499
28.2754	0.03635	28.2761	1.17866
28.3035	0.03716	28.3033	1.17866
28.3318	0.03716	28.3322	1.17866
28.3596	0.03716	28.3591	1.17499
28.3867	0.03716	28.3891	1.17866
28.4155	0.03716	28.4154	1.17866
28.4425	0.03716	28.4428	1.17499
28.4715	0.03635	28.4713	1.17866
28.4979	0.03798	28.4976	1.17866
28.5261	0.03798	28.5258	1.17499
28.5549	0.03798	28.5551	1.17866
28.5814	0.03716	28.5813	1.17866
28.6091	0.03798	28.6094	1.17499
28.638	0.03798	28.637	1.17866
28.6643	0.03798	28.6643	1.17866
28.6945	0.03798	28.6937	1.17866
28.7206	0.03798	28.7202	1.17499
28.7478	0.03798	28.748	1.17866
28.7774	0.03798	28.7772	1.18232
28.804	0.03798	28.8035	1.17866
28.8312	0.03798	28.8317	1.17866
28.8609	0.03716	28.8595	1.17866
28.8873	0.03798	28.8868	1.17499
28.9145	0.03872	28.9165	1.17499
28.9432	0.03716	28.9429	1.17499
28.9704	0.03716	28.9701	1.17499
28.9974	0.03798	29.0001	1.17499
29.0263	0.03798	29.0255	1.17866
29.0537	0.03716	29.0535	1.17866
29.0825	0.03716	29.082	1.17866
29.109	0.03716	29.1096	1.17866
29.1374	0.03716	29.1367	1.17866
29.166	0.03798	29.1655	1.17866
29.1923	0.03798	29.1923	1.17866
29.2201	0.03798	29.222	1.17866
29.2492	0.03798	29.2473	1.17866
29.2756	0.03798	29.2761	1.17499
29.3055	0.03872	29.3051	1.17866
29.3316	0.03798	29.3312	1.17866
29.3588	0.03798	29.3589	1.17499
29.3882	0.03798	29.3871	1.17499
29.4142	0.03798	29.4146	1.17499
29.4429	0.03872	29.445	1.17866
29.4715	0.03872	29.4708	1.17499
29.4975	0.03872	29.4979	1.17499
29.5256	0.03872	29.5271	1.17866
29.5548	0.03872	29.5539	1.17499
29.5816	0.03798	29.5809	1.17499
29.6109	0.03872	29.6097	1.18232
29.637	0.03953	29.6369	1.17866
29.664	0.03872	29.6667	1.17866
29.6941	0.03872	29.6926	1.17866
29.7205	0.03872	29.7204	1.17499
29.7474	0.03953	29.7502	1.17499
29.7771	0.03953	29.7757	1.17499
29.8034	0.03872	29.8037	1.17866
29.8306	0.03953	29.8322	1.18232
29.8598	0.04035	29.8586	1.17866
29.8871	0.03953	29.8872	1.17866
29.9167	0.03872	29.9152	1.17866
29.9428	0.03953	29.9424	1.17866
29.9701	0.04035	29.9719	1.17866
29.9991	0.03953	29.9981	1.17866
30.0256	0.03953	30.0252	1.17866
30.0536	0.04035	30.0548	1.17499
30.0825	0.04035	30.0812	1.17499
30.109	0.04035	30.1094	1.17866
30.1371	0.04035	30.1373	1.17866
30.1661	0.03953	30.1649	1.17866
30.1922	0.03953	30.1943	1.17499
30.2219	0.03953	30.2206	1.17866
30.2483	0.04035	30.2478	1.17499
30.2754	0.04035	30.2775	1.17866
30.3052	0.04109	30.3038	1.17866
30.3311	0.04035	30.3312	1.18232
30.3589	0.04035	30.3603	1.17866
30.388	0.04109	30.3875	1.17866
30.4141	0.04109	30.4142	1.17866
30.4428	0.04109	30.4433	1.17866
30.4718	0.04035	30.4705	1.17866
30.4979	0.04035	30.4999	1.18232
30.5275	0.04109	30.5253	1.17866
30.5537	0.04109	30.5534	1.17866
30.581	0.04109	30.582	1.17866
30.6108	0.04109	30.6086	1.17866
30.6372	0.04109	30.6374	1.17866
30.6643	0.04109	30.6654	1.18232
30.694	0.04109	30.6923	1.18232
30.7195	0.04109	30.7195	1.18232
30.7475	0.04109	30.7487	1.18232
30.7769	0.04109	30.7763	1.17866
30.804	0.04109	30.8057	1.18232
30.8308	0.04109	30.8309	1.18232
30.8595	0.0419	30.8586	1.17866
30.8871	0.0419	30.8878	1.17866
30.9165	0.0419	30.915	1.17866
30.9427	0.0419	30.9419	1.18232
30.9703	0.0419	30.9707	1.17866
30.999	0.04109	30.9979	1.17499
31.0255	0.04109	31.0275	1.17866
31.0538	0.0419	31.0532	1.17866
31.0824	0.0419	31.0816	1.18232
31.1087	0.0419	31.1104	1.18232
31.1383	0.04109	31.1365	1.17866
31.1646	0.0419	31.1645	1.18232
31.192	0.04272	31.1929	1.18232
31.2222	0.04272	31.2202	1.18232
31.2485	0.0419	31.2499	1.17866
31.2755	0.0419	31.2761	1.17866
31.305	0.0419	31.3033	1.17866
31.3306	0.04272	31.3329	1.17866
31.3587	0.0419	31.3592	1.17866
31.3876	0.0419	31.3863	1.18232
31.4145	0.0419	31.4154	1.17866
31.442	0.0419	31.4427	1.17866
31.4709	0.0419	31.4721	1.18232
31.4983	0.04272	31.4985	1.18232
31.5269	0.0419	31.5258	1.18232
31.5534	0.0419	31.5553	1.18232
31.5816	0.04272	31.5809	1.18232
31.6101	0.0419	31.6089	1.18232
31.6363	0.04272	31.6382	1.18232
31.6645	0.0419	31.6647	1.18232
31.6933	0.0419	31.6927	1.18232
31.7199	0.04272	31.7208	1.18232
31.7494	0.04346	31.7478	1.18565
31.776	0.04346	31.7774	1.18565
31.8035	0.04272	31.804	1.18232
31.8333	0.04272	31.8311	1.18565
31.8588	0.04272	31.8607	1.18565
31.8865	0.04272	31.8869	1.18565
31.9153	0.04272	31.914	1.18232
31.9421	0.04272	31.9428	1.18232
31.9701	0.04427	31.9706	1.18232
31.9989	0.04346	32.0001	1.17866
32.0251	0.04346	32.0261	1.17866
32.055	0.04346	32.0533	1.17866
32.0812	0.04346	32.0825	1.17866
32.1088	0.04346	32.1091	1.17866
32.1386	0.04346	32.1371	1.17866
32.1647	0.04346	32.1655	1.17866
32.1916	0.04427	32.1916	1.18232
32.2216	0.04346	32.2197	1.17866
32.2484	0.04427	32.2489	1.17866
32.2758	0.04427	32.2757	1.17866
32.3042	0.04427	32.3045	1.17866
32.3313	0.04427	32.3308	1.17866
32.3584	0.04346	32.3588	1.18232
32.3877	0.04427	32.3878	1.17866
32.4146	0.04427	32.4143	1.18232
32.4435	0.04346	32.4423	1.17866
32.4698	0.04427	32.471	1.17866
32.4978	0.04427	32.4979	1.18232
32.5267	0.04509	32.5268	1.18232
32.5534	0.04427	32.5532	1.18232
32.5813	0.04427	32.5813	1.18232
32.6101	0.04427	32.6099	1.18232
32.6362	0.04427	32.6362	1.18232
32.6658	0.04427	32.6645	1.18232
32.6922	0.04509	32.6937	1.18232
32.7197	0.04427	32.7198	1.18232
32.7495	0.04427	32.7495	1.18232
32.7761	0.04427	32.7759	1.18232
32.8035	0.04427	32.803	1.18232
32.8325	0.04509	32.8325	1.18565
32.8584	0.04509	32.8588	1.18565
32.8867	0.04509	32.8868	1.18565
32.9156	0.04509	32.916	1.18932
32.9419	0.04427	32.9424	1.18565
32.9699	0.04427	32.9721	1.18565
32.998	0.04509	32.9987	1.18565
33.0251	0.04509	33.026	1.18565
33.0551	0.0459	33.0529	1.18232
33.0814	0.0459	33.0809	1.18565
33.1088	0.0459	33.1088	1.18565
33.1385	0.04509	33.1379	1.18565
33.1649	0.0459	33.1641	1.18565
33.1919	0.0459	33.1921	1.18932
33.2207	0.0459	33.2208	1.18565
33.2476	0.04509	33.2479	1.18565
33.2754	0.0459	33.275	1.18565
33.304	0.0459	33.3034	1.18565
33.3312	0.0459	33.3313	1.18565
33.3607	0.04509	33.36	1.18932
33.3862	0.0459	33.386	1.18565
33.414	0.0459	33.4145	1.18932
33.4433	0.04509	33.4438	1.18565
33.4698	0.04509	33.4705	1.18565
33.4978	0.0459	33.4994	1.18565
33.5262	0.04664	33.5255	1.18232
33.5529	0.0459	33.5526	1.18565
33.583	0.0459	33.5827	1.18565
33.6096	0.0459	33.6088	1.18232
33.6363	0.04664	33.6368	1.18565
33.666	0.04664	33.6656	1.18565
33.6921	0.0459	33.6919	1.18565
33.72	0.0459	33.7216	1.18565
33.7493	0.04664	33.7483	1.18565
33.7757	0.04664	33.7753	1.18565
33.8028	0.04664	33.805	1.18565
33.8318	0.04664	33.8312	1.18232
33.8588	0.04664	33.8584	1.18565
33.8863	0.04664	33.8874	1.18565
33.9151	0.04664	33.9141	1.18565
33.9423	0.04664	33.9418	1.18232
33.9708	0.04664	33.9707	1.18232
33.9972	0.0459	33.9978	1.18565
34.0252	0.04745	34.0251	1.18565
34.0547	0.04664	34.0532	1.18565
34.0808	0.04664	34.0813	1.18565
34.1089	0.04664	34.1101	1.18565
34.1373	0.04664	34.1367	1.18232
34.1638	0.04664	34.1644	1.18565
34.1937	0.04745	34.1933	1.18565
34.2204	0.04745	34.2193	1.18565
34.2475	0.04745	34.2495	1.18565
34.2771	0.04745	34.2758	1.18565
34.3033	0.04745	34.303	1.18565
34.3306	0.04745	34.3331	1.18565
34.3595	0.04827	34.3596	1.18565
34.386	0.04827	34.3864	1.18932
34.414	0.04745	34.416	1.18565
34.4431	0.04827	34.442	1.18565
34.4696	0.04827	34.4697	1.18565
34.4977	0.04745	34.4984	1.18232
34.5256	0.04745	34.5256	1.18565
34.5526	0.04745	34.5549	1.18232
34.5824	0.04901	34.5813	1.18232
34.6091	0.04901	34.6082	1.18232
34.6363	0.04827	34.6385	1.18565
34.6661	0.04827	34.6649	1.18565
34.6914	0.04827	34.6919	1.18565
34.7195	0.04901	34.7203	1.18932
34.7482	0.04827	34.7476	1.18565
34.7758	0.04745	34.7776	1.18932
34.8031	0.04827	34.8043	1.18565
34.8317	0.04827	34.8311	1.18232
34.8584	0.04827	34.8599	1.18565
34.8876	0.04745	34.886	1.18932
34.9141	0.04827	34.9148	1.18565
34.9425	0.04901	34.9432	1.18565
34.971	0.04901	34.9694	1.18565
34.9975	0.04901	34.9974	1.18565
35.0251	0.04901	35.0257	1.18565
35.0547	0.04901	35.0527	1.18565
35.0808	0.04901	35.083	1.18565
35.1105	0.04901	35.1092	1.18565
35.1367	0.04827	35.1364	1.18932
35.1639	0.04901	35.166	1.18932
35.1936	0.04901	35.1913	1.18565
35.2203	0.04982	35.2192	1.18565
35.2475	0.04901	35.2487	1.18565
35.2772	0.04982	35.2757	1.18565
35.3032	0.04982	35.3032	1.18932
35.3302	0.04901	35.3316	1.18932
35.3593	0.04982	35.3588	1.18565
35.3869	0.04982	35.3884	1.18565
35.4141	0.04982	35.4139	1.18565
35.4429	0.04982	35.4422	1.18232
35.4698	0.04982	35.471	1.18565
35.4988	0.04982	35.4972	1.18932
35.5252	0.04901	35.5256	1.18932
35.5532	0.04982	35.5534	1.18565
35.5823	0.04982	35.5807	1.18565
35.6085	0.04982	35.6104	1.18932
35.6365	0.05064	35.6368	1.18932
35.6653	0.04982	35.664	1.18932
35.6914	0.04982	35.6938	1.18932
35.7214	0.05064	35.7201	1.18932
35.7478	0.04982	35.7474	1.18932
35.7751	0.04982	35.7758	1.18932
35.8029	0.04982	35.8033	1.18932
35.8311	0.04982	35.833	1.18565
35.859	0.04982	35.8592	1.18932
35.8876	0.05064	35.8863	1.18932
35.9138	0.05064	35.916	1.18932
35.9419	0.05064	35.9413	1.18565
35.9711	0.04982	35.9699	1.18565
35.9973	0.04982	35.9989	1.18932
36.0252	0.05064	36.025	1.18932
36.0532	0.04982	36.0529	1.19298
36.0804	0.04982	36.0812	1.18932
36.1104	0.05064	36.1088	1.18932
36.1371	0.04982	36.1388	1.18932
36.1641	0.05064	36.1647	1.18932
36.1935	0.05064	36.1917	1.19298
36.2191	0.05064	36.2208	1.18932
36.2474	0.05064	36.2476	1.19298
36.2767	0.05064	36.2755	1.19298
36.3036	0.05064	36.3034	1.19298
36.3305	0.04982	36.3309	1.18932
36.3591	0.05138	36.3608	1.18932
36.3865	0.05138	36.3869	1.19298
36.4156	0.05064	36.4145	1.18932
36.4417	0.05064	36.4433	1.19298
36.4698	0.05064	36.4695	1.19298
36.4985	0.05138	36.4973	1.18932
36.5249	0.05138	36.5261	1.18932
36.553	0.05138	36.5526	1.18932
36.5821	0.05138	36.5808	1.19298
36.6083	0.05138	36.6098	1.19298
36.638	0.05138	36.6371	1.18932
36.6641	0.05138	36.6656	1.18932
36.6915	0.05138	36.6917	1.19298
36.7213	0.05138	36.7197	1.19298
36.7479	0.05219	36.7484	1.19298
36.7751	0.05219	36.7748	1.19298
36.8042	0.05219	36.803	1.19298
36.8304	0.05219	36.8314	1.19298
36.8589	0.05138	36.859	1.19298
36.8877	0.05138	36.8861	1.19298
36.9141	0.05138	36.9146	1.19298
36.9419	0.05138	36.9418	1.19298
36.9699	0.05219	36.9712	1.19298
36.997	0.05219	36.997	1.19298
37.0267	0.05219	37.025	1.19298
37.0531	0.05219	37.0543	1.19298
37.0805	0.05219	37.0817	1.19631
37.1103	0.05219	37.1085	1.19631
37.1369	0.05301	37.1373	1.19298
37.1642	0.05301	37.1645	1.19298
37.193	0.05219	37.1938	1.19298
37.2201	0.05301	37.2193	1.19631
37.247	0.05301	37.2474	1.19631
37.2758	0.05301	37.2762	1.19298
37.3034	0.05301	37.3027	1.19298
37.3304	0.05219	37.3312	1.19631
37.3583	0.05219	37.3598	1.19631
37.3863	0.05219	37.3859	1.19631
37.4151	0.05301	37.4155	1.19631
37.4415	0.05219	37.4421	1.19631
37.47	0.05219	37.4704	1.19631
37.4988	0.05219	37.4991	1.19298
37.5248	0.05301	37.525	1.19631
37.5528	0.05301	37.5529	1.19631
37.581	0.05301	37.582	1.19631
37.6086	0.05301	37.6085	1.19298
37.6385	0.05375	37.6381	1.19631
37.6645	0.05301	37.6643	1.19631
37.6914	0.05301	37.6915	1.19298
37.7212	0.05301	37.7214	1.19298
37.7479	0.05301	37.747	1.19298
37.775	0.05375	37.7754	1.19298
37.8038	0.05375	37.804	1.19631
37.8307	0.05375	37.8309	1.19298
37.8579	0.05375	37.858	1.19298
37.8869	0.05375	37.8869	1.19631
37.9145	0.05456	37.9142	1.19631
37.9432	0.05375	37.944	1.19298
37.9694	0.05375	37.9693	1.19631
37.9974	0.05375	37.9974	1.19631
38.0263	0.05456	38.0262	1.19631
38.0529	0.05456	38.0527	1.19631
38.0807	0.05375	38.0808	1.19298
38.1095	0.05375	38.1099	1.19298
38.136	0.05456	38.1362	1.19631
38.1656	0.05456	38.1658	1.19631
38.1923	0.05456	38.1921	1.19631
38.2193	0.05538	38.2192	1.19631
38.2493	0.05456	38.2488	1.19998
38.2754	0.05456	38.2753	1.19998
38.3025	0.05538	38.303	1.19998
38.3324	0.05538	38.3322	1.19631
38.358	0.05538	38.3589	1.19631
38.3858	0.05456	38.3886	1.19631
38.415	0.05538	38.4147	1.19631
38.4412	0.05456	38.4419	1.19631
38.4695	0.05456	38.4714	1.19631
38.4984	0.05456	38.4972	1.19631
38.5247	0.05456	38.5254	1.19998
38.554	0.05456	38.5541	1.19631
38.5804	0.05538	38.5803	1.19631
38.6087	0.05456	38.6083	1.19631
38.6377	0.05456	38.6372	1.19998
38.664	0.05538	38.664	1.19998
38.692	0.05538	38.6934	1.19998
38.7208	0.05612	38.7194	1.19631
38.7474	0.05538	38.7474	1.19631
38.7743	0.05538	38.7765	1.19631
38.8037	0.05456	38.8031	1.19631
38.8308	0.05538	38.8312	1.19631
38.8603	0.05538	38.8598	1.19998
38.8859	0.05538	38.8858	1.19998
38.9141	0.05612	38.9158	1.19998
38.9432	0.05538	38.9424	1.19998
38.9696	0.05538	38.9693	1.19631
38.9971	0.05538	38.9992	1.19298
39.026	0.05612	39.0246	1.19631
39.0524	0.05612	39.0526	1.19631
39.081	0.05538	39.0816	1.19998
39.1088	0.05538	39.1084	1.19631
39.1358	0.05612	39.1362	1.19998
39.1653	0.05612	39.165	1.19998
39.1918	0.05693	39.1921	1.19998
39.2195	0.05693	39.2192	1.19998
39.2494	0.05612	39.2474	1.19998
39.2752	0.05693	39.2754	1.19998
39.3025	0.05612	39.304	1.19998
39.3313	0.05612	39.3303	1.19998
39.3584	0.05612	39.3581	1.19998
39.3856	0.05693	39.3875	1.19998
39.4146	0.05612	39.4137	1.19998
39.4414	0.05693	39.444	1.19998
39.4706	0.05693	39.4699	1.19998
39.497	0.05693	39.497	1.19998
39.5253	0.05693	39.5265	1.19998
39.5539	0.05693	39.5527	1.19998
39.5804	0.05693	39.5798	1.19998
39.6083	0.05693	39.6099	1.19998
39.6371	0.05693	39.6362	1.20364
39.6632	0.05693	39.666	1.20364
39.6934	0.05693	39.6925	1.20364
39.7197	0.05693	39.7203	1.20364
39.7475	0.05693	39.7495	1.19998
39.7769	0.05693	39.7749	1.19998
39.8033	0.05693	39.803	1.19998
39.8305	0.05774	39.8321	1.19998
39.8602	0.05693	39.8582	1.19998
39.8854	0.05774	39.8863	1.19998
39.9135	0.05856	39.9151	1.19998
39.9427	0.05693	39.9414	1.19998
39.9692	0.05693	39.9708	1.19998
39.997	0.05774	39.9976	1.20364
40.0259	0.05774	40.0247	1.20364
40.0528	0.05774	40.0541	1.20364
40.0819	0.05856	40.0804	1.20364
40.1079	0.05856	40.1087	1.20364
40.1365	0.05774	40.1379	1.20364
40.1656	0.05774	40.1645	1.20364
40.1918	0.05774	40.1936	1.20364
40.2194	0.05774	40.2198	1.19998
40.2485	0.05856	40.2471	1.19998
40.2753	0.05856	40.2774	1.20364
40.3026	0.05856	40.3027	1.19998
40.331	0.05856	40.3306	1.19998
40.3583	0.0593	40.3592	1.19998
40.3852	0.05856	40.3856	1.19998
40.4143	0.05774	40.414	1.20364
40.4419	0.05774	40.4435	1.20364
40.4705	0.05856	40.4692	1.19998
40.4968	0.0593	40.4988	1.19998
40.5249	0.0593	40.5251	1.20697
40.5541	0.0593	40.5521	1.20697
40.5808	0.05856	40.582	1.20364
40.6084	0.0593	40.6088	1.20364
40.6363	0.0593	40.6362	1.20364
40.6634	0.0593	40.6651	1.20364
40.693	0.0593	40.6915	1.20364
40.7194	0.0593	40.7214	1.20364
40.7472	0.0593	40.7476	1.19998
40.7767	0.05856	40.7752	1.20364
40.8024	0.0593	40.8045	1.20364
40.8301	0.0593	40.8303	1.20364
40.8593	0.0593	40.858	1.20364
40.8854	0.0593	40.8871	1.19998
40.9138	0.0593	40.9132	1.20364
40.9424	0.0593	40.9416	1.20364
40.9689	0.0593	40.9702	1.20364
40.9985	0.0593	40.9969	1.20697
41.025	0.06011	41.0253	1.20697
41.053	0.0593	41.0538	1.20697
41.0819	0.0593	41.0812	1.20697
41.1083	0.0593	41.1098	1.20697
41.1363	0.06011	41.1362	1.20364
41.1652	0.06011	41.1644	1.20364
41.192	0.06011	41.1928	1.20364
41.2189	0.06011	41.2192	1.20364
41.2476	0.06011	41.2488	1.19998
41.2748	0.06093	41.2753	1.20364
41.3049	0.06011	41.3022	1.20364
41.331	0.06011	41.3324	1.19998
41.3585	0.06011	41.3585	1.20364
41.3871	0.06011	41.3855	1.19998
41.4137	0.06011	41.415	1.20364
41.4414	0.06011	41.4417	1.20364
41.4706	0.0593	41.4716	1.20697
41.4972	0.0593	41.4982	1.20364
41.5249	0.06011	41.5245	1.19998
41.5528	0.06011	41.5543	1.20364
41.5803	0.06011	41.5804	1.20364
41.6077	0.06093	41.6084	1.20364
41.6369	0.06093	41.6379	1.20697
41.6638	0.06093	41.664	1.20697
41.6936	0.06093	41.691	1.20697
41.7186	0.06093	41.7201	1.20364
41.7477	0.06167	41.7474	1.20364
41.7763	0.06167	41.775	1.20364
41.8023	0.06167	41.8033	1.20364
41.8303	0.06167	41.8304	1.20697
41.8592	0.06093	41.8601	1.20697
41.8856	0.06093	41.8855	1.20697
41.9158	0.06093	41.9135	1.20364
41.9419	0.06167	41.9428	1.20697
41.9689	0.06167	41.9696	1.20697
41.9988	0.06167	41.9968	1.20697
42.0245	0.06167	42.0253	1.20697
42.0526	0.06093	42.0529	1.20697
42.0818	0.06093	42.0822	1.20697
42.1079	0.06167	42.1079	1.20364
42.1361	0.06167	42.1359	1.20364
42.1649	0.06167	42.1647	1.20697
42.1914	0.06167	42.1911	1.20697
42.2211	0.06167	42.2194	1.20697
42.2476	0.06248	42.2476	1.20697
42.2747	0.06248	42.275	1.20364
42.3043	0.06248	42.3047	1.20364
42.3307	0.06167	42.3308	1.20697
42.3578	0.06167	42.3581	1.20697
42.3877	0.06167	42.3881	1.20364
42.4132	0.06248	42.414	1.20364
42.4412	0.06248	42.4412	1.20697
42.4699	0.06167	42.4699	1.20697
42.4974	0.06248	42.4974	1.20697
42.5246	0.06167	42.5245	1.21064
42.5533	0.06167	42.5534	1.20697
42.5803	0.06167	42.5803	1.21064
42.6095	0.06248	42.61	1.20697
42.636	0.06248	42.6354	1.20697
42.664	0.06248	42.6636	1.20697
42.6928	0.06248	42.6927	1.21064
42.7191	0.06248	42.7196	1.20697
42.7471	0.06248	42.7465	1.20697
42.7757	0.06248	42.7756	1.21064
42.8021	0.06248	42.803	1.21064
42.8324	0.0633	42.8329	1.20697
42.8585	0.0633	42.858	1.20697
42.8853	0.06248	42.8859	1.21064
42.9154	0.06248	42.9145	1.21064
42.9414	0.0633	42.9417	1.20697
42.9696	0.06404	42.9696	1.21064
42.9984	0.06404	42.9979	1.21064
43.0247	0.0633	43.0241	1.20697
43.0524	0.0633	43.054	1.20697
43.0819	0.0633	43.0805	1.20697
43.1081	0.0633	43.1088	1.20697
43.1357	0.0633	43.1375	1.20697
43.1636	0.0633	43.1636	1.2143
43.1908	0.0633	43.1916	1.21064
43.2209	0.0633	43.2202	1.21064
43.2477	0.0633	43.2466	1.20697
43.2749	0.0633	43.2769	1.21064
43.3043	0.0633	43.303	1.21064
43.3298	0.06404	43.3302	1.20697
43.3578	0.06404	43.3599	1.21064
43.3868	0.06404	43.3854	1.21064
43.414	0.0633	43.4135	1.21064
43.4411	0.06404	43.4421	1.21064
43.4697	0.0633	43.4692	1.21064
43.4968	0.0633	43.4963	1.2143
43.5258	0.0633	43.5254	1.2143
43.5526	0.06404	43.5528	1.2143
43.5806	0.06404	43.5825	1.21064
43.6094	0.0633	43.6081	1.21064
43.6355	0.0633	43.6363	1.21064
43.6635	0.0633	43.6649	1.21064
43.6923	0.06404	43.6912	1.20697
43.7188	0.06404	43.7195	1.21064
43.7487	0.06404	43.7483	1.21064
43.7752	0.06404	43.7745	1.21064
43.8023	0.06404	43.8044	1.2143
43.8321	0.06485	43.8309	1.2143
43.8585	0.06485	43.8579	1.2143
43.8856	0.06404	43.8875	1.21064
43.915	0.06485	43.9136	1.21064
43.9416	0.06404	43.9416	1.2143
43.969	0.06485	43.9702	1.2143
43.9978	0.06485	43.9969	1.21064
44.0251	0.06404	44.0271	1.21064
44.0521	0.06485	44.0533	1.2143
44.0808	0.06485	44.0803	1.2143
44.1079	0.06485	44.1101	1.21064
44.1368	0.06567	44.1358	1.2143
44.1638	0.06485	44.1643	1.2143
44.1917	0.06485	44.1928	1.2143
44.2201	0.06485	44.2189	1.21064
44.2465	0.06567	44.2467	1.21064
44.2748	0.06485	44.276	1.2143
44.3038	0.06567	44.3025	1.2143
44.3302	0.06485	44.3316	1.21064
44.3597	0.06485	44.3578	1.21064
44.3857	0.06567	44.3858	1.21064
44.4133	0.0633	44.4149	1.21064
44.4435	0.06167	44.4417	1.21064
44.469	0.06167	44.4695	1.2143
44.4967	0.06093	44.4982	1.2143
44.5255	0.06167	44.5244	1.2143
44.552	0.06167	44.5543	1.2143
44.5807	0.06248	44.5807	1.2143
44.6093	0.06248	44.608	1.2143
44.6353	0.06248	44.6377	1.21064
44.6653	0.06248	44.6633	1.21064
44.6917	0.06248	44.6913	1.21763
44.7189	0.0633	44.7202	1.2143
44.7486	0.0633	44.7467	1.21064
44.775	0.0633	44.7746	1.2143
44.8017	0.0633	44.8035	1.2143
44.8317	0.06404	44.8297	1.2143
44.8583	0.06404	44.8594	1.2143
44.8858	0.0633	44.886	1.21763
44.9146	0.06404	44.9141	1.2143
44.9417	0.06485	44.943	1.2143
44.9685	0.06404	44.9693	1.2143
44.9975	0.06404	44.9969	1.2143
45.0245	0.06485	45.0258	1.21763
45.0536	0.06485	45.0522	1.2143
45.0801	0.06567	45.0821	1.2143
45.1085	0.06567	45.1081	1.2143
45.137	0.06485	45.1355	1.21763
45.1634	0.06567	45.1655	1.2143
45.1914	0.06567	45.1918	1.21064
45.2202	0.06567	45.2188	1.2143
45.2462	0.06567	45.2483	1.2143
45.2762	0.06641	45.2744	1.2143
45.3028	0.06567	45.3041	1.2143
45.33	0.06641	45.3304	1.21763
45.3599	0.06567	45.3581	1.2143
45.3861	0.06641	45.3877	1.2143
45.413	0.06567	45.4136	1.2143
45.4429	0.06567	45.4409	1.2143
45.469	0.06641	45.4701	1.2143
45.4967	0.06641	45.4974	1.2143
45.5255	0.06567	45.5246	1.2143
45.5525	0.06567	45.5531	1.21763
45.5795	0.06641	45.58	1.2143
45.6086	0.06641	45.6075	1.2143
45.6359	0.06722	45.6362	1.2143
45.6651	0.06641	45.6636	1.21064
45.6911	0.06641	45.6923	1.21064
45.7191	0.06641	45.7185	1.2143
45.7479	0.06722	45.7468	1.21763
45.7749	0.06722	45.7761	1.2213
45.8025	0.06722	45.8024	1.21763
45.8312	0.06722	45.8298	1.21763
45.8573	0.06722	45.8581	1.2143
45.8873	0.06804	45.8861	1.2143
45.9139	0.06722	45.915	1.2143
45.9418	0.06804	45.9414	1.21763
45.971	0.06722	45.9695	1.21763
45.9966	0.06804	45.9978	1.21763
46.0244	0.06804	46.0241	1.2143
46.0532	0.06722	46.0539	1.2143
46.0795	0.06804	46.0805	1.21763
46.108	0.06804	46.1077	1.21763
46.1364	0.06804	46.1376	1.21763
46.163	0.06722	46.1636	1.21763
46.1929	0.06885	46.1909	1.21763
46.2197	0.06804	46.2205	1.2143
46.2466	0.06804	46.2469	1.2143
46.2765	0.06804	46.2765	1.2143
46.3025	0.06804	46.3031	1.2143
46.3295	0.06804	46.3303	1.2143
46.3591	0.06885	46.3599	1.2143
46.3848	0.06804	46.3863	1.21763
46.4129	0.06804	46.4138	1.21763
46.4423	0.06804	46.4423	1.21763
46.4693	0.06804	46.4687	1.21763
46.4965	0.06804	46.4972	1.2143
46.5252	0.06804	46.526	1.2143
46.5525	0.06885	46.5522	1.2143
46.581	0.06885	46.5802	1.2143
46.6077	0.06885	46.6078	1.2143
46.6361	0.06804	46.6351	1.21763
46.6649	0.06804	46.6646	1.21763
46.691	0.06885	46.6914	1.21763
46.7192	0.06959	46.7192	1.21763
46.7476	0.06959	46.748	1.2143
46.7743	0.06885	46.7745	1.21763
46.8036	0.06885	46.8047	1.21763
46.8303	0.06885	46.8311	1.21763
46.8576	0.06804	46.8581	1.21763
46.8875	0.06885	46.8871	1.21763
46.913	0.06885	46.9134	1.21763
46.9413	0.06959	46.9405	1.21763
46.9704	0.06959	46.9713	1.21763
46.9969	0.06959	46.997	1.2143
47.0241	0.06959	47.0242	1.2143
47.053	0.06959	47.0527	1.2143
47.0791	0.06959	47.0799	1.21763
47.1102	0.06959	47.1099	1.2143
47.1362	0.0704	47.1366	1.2143
47.1631	0.0704	47.163	1.21763
47.1927	0.0704	47.1927	1.21763
47.2191	0.0704	47.2192	1.21763
47.2464	0.0704	47.2465	1.21763
47.2768	0.0704	47.2754	1.21763
47.3018	0.0704	47.3029	1.21763
47.3297	0.0704	47.3318	1.21763
47.3584	0.0704	47.3582	1.21763
47.3853	0.0704	47.3853	1.2143
47.4126	0.0704	47.4143	1.2143
47.4421	0.0704	47.4406	1.2143
47.4691	0.0704	47.4691	1.2143
47.4982	0.06885	47.4976	1.21763
47.5243	0.06722	47.5241	1.21763
47.5525	0.06722	47.552	1.21763
47.5813	0.06804	47.5804	1.21763
47.6079	0.06804	47.6075	1.2143
47.6356	0.06722	47.6376	1.21763
47.6644	0.06722	47.6637	1.21763
47.6908	0.06804	47.6909	1.21763
47.7205	0.06885	47.7209	1.21763
47.7469	0.06804	47.7475	1.21763
47.7742	0.06885	47.7743	1.21763
47.8039	0.06885	47.8033	1.21763
47.8298	0.06959	47.8307	1.21763
47.8579	0.06959	47.8576	1.21763
47.887	0.06885	47.8862	1.21763
47.9131	0.06885	47.9134	1.21763
47.9411	0.06959	47.9428	1.2213
47.9703	0.06959	47.9685	1.2213
47.9965	0.0704	47.9963	1.2213
48.0262	0.0704	48.0254	1.21763
48.0526	0.0704	48.0526	1.2213
48.0795	0.0704	48.0795	1.2213
48.1094	0.0704	48.1081	1.2213
48.1355	0.07122	48.1358	1.21763
48.1629	0.0704	48.1658	1.21763
48.193	0.0704	48.1914	1.2213
48.2192	0.07122	48.219	1.2213
48.2462	0.0704	48.2478	1.21763
48.2751	0.07122	48.2736	1.21763
48.3025	0.07122	48.3027	1.2213
48.33	0.0704	48.3308	1.2213
48.3585	0.07122	48.3577	1.2213
48.3856	0.0704	48.3872	1.2213
48.4141	0.07122	48.4137	1.21763
48.4412	0.07122	48.441	1.21763
48.469	0.07122	48.4712	1.2213
48.4978	0.07122	48.4971	1.2213
48.5242	0.07122	48.5241	1.2213
48.5519	0.07122	48.5529	1.2213
48.581	0.07196	48.5799	1.2213
48.6078	0.07196	48.6095	1.21763
48.6374	0.07196	48.6364	1.2213
48.6636	0.07196	48.6635	1.2213
48.6907	0.07277	48.6931	1.2213
48.7203	0.07196	48.7183	1.2213
48.7468	0.07196	48.7467	1.2213
48.7742	0.07196	48.7754	1.2213
48.8033	0.07277	48.8021	1.2213
48.8296	0.07277	48.83	1.2213
48.8574	0.07277	48.8588	1.2213
48.8863	0.07277	48.8853	1.21763
48.9137	0.07196	48.9149	1.21763
48.941	0.07196	48.9412	1.21763
48.9691	0.07277	48.9692	1.2213
48.9963	0.07277	48.9979	1.21763
49.0262	0.07277	49.0239	1.21763
49.0525	0.07277	49.0521	1.21763
49.0797	0.07196	49.0812	1.2213
49.1093	0.07277	49.1073	1.2213
49.1356	0.07277	49.1369	1.2213
49.1626	0.07277	49.1636	1.2213
49.1917	0.07277	49.1916	1.2213
49.219	0.07277	49.2202	1.2213
49.2461	0.07277	49.2466	1.21763
49.2749	0.07277	49.2743	1.21763
49.3021	0.07277	49.3033	1.21763
49.3321	0.07277	49.3295	1.21763
49.3576	0.07277	49.3595	1.2213
49.3855	0.07359	49.3863	1.21763
49.4141	0.07359	49.4131	1.21763
49.4405	0.07359	49.4424	1.21763
49.4687	0.07359	49.4683	1.21763
49.4976	0.07359	49.4967	1.21763
49.5245	0.07433	49.5257	1.2213
49.554	0.07359	49.5526	1.2213
49.5799	0.07359	49.5794	1.21763
49.6071	0.07359	49.6078	1.21763
49.6373	0.07359	49.6355	1.21763
49.6641	0.07433	49.6653	1.21763
49.6911	0.07433	49.6903	1.2213
49.7203	0.07433	49.7184	1.2213
49.7464	0.07433	49.7472	1.2213
49.7739	0.07433	49.7748	1.2213
49.8032	0.07433	49.8023	1.2213
49.8303	0.07433	49.8311	1.22496
49.8575	0.07514	49.8578	1.2213
49.886	0.07433	49.885	1.21763
49.9132	0.07514	49.9129	1.2213
49.9422	0.07514	49.9408	1.2213
49.9689	0.07433	49.9698	1.21763
49.9967	0.07514	49.9963	1.2213
50.0254	0.07514	50.0242	1.2213
50.0518	0.07433	50.0529	1.2213
50.0798	0.07433	50.08	1.21763
50.1088	0.07514	50.1072	1.2213
50.1354	0.07433	50.1351	1.22496
50.165	0.07514	50.1631	1.2213
50.1912	0.07514	50.1919	1.22496
50.2183	0.07596	50.2185	1.22496
50.2484	0.07514	50.2468	1.22496
50.2741	0.07514	50.2758	1.2213
50.3024	0.07596	50.302	1.2213
50.331	0.07596	50.3317	1.2213
50.3574	0.07596	50.3576	1.2213
50.3854	0.07514	50.3847	1.2213
50.4142	0.07514	50.4151	1.2213
50.4403	0.07514	50.441	1.2213
50.4687	0.07514	50.4688	1.2213
50.4966	0.07596	50.4976	1.2213
50.5239	0.07596	50.5241	1.2213
50.554	0.07514	50.5523	1.22496
50.5805	0.07596	50.5809	1.2213
50.6079	0.07596	50.6077	1.21763
50.6365	0.07596	50.6348	1.2213
50.6628	0.07596	50.6628	1.2213
50.691	0.0767	50.6908	1.22496
50.7198	0.07596	50.7201	1.2213
50.7462	0.0767	50.7463	1.2213
50.7742	0.07596	50.7742	1.22496
50.8025	0.0767	50.8031	1.22496
50.8294	0.0767	50.8296	1.2213
50.8596	0.0767	50.8599	1.22496
50.886	0.0767	50.8863	1.2213
50.9131	0.0767	50.913	1.2213
50.9419	0.0767	50.9423	1.22496
50.9685	0.0767	50.9688	1.2213
50.9969	0.07751	50.9963	1.22496
51.026	0.07751	51.0257	1.2213
51.0516	0.07751	51.0522	1.22496
51.0795	0.07751	51.0816	1.22496
51.1085	0.07751	51.1078	1.22496
51.1354	0.07751	51.1354	1.2213
51.165	0.07751	51.1655	1.22496
51.1914	0.07751	51.191	1.2213
51.2184	0.0767	51.2188	1.2213
51.2482	0.0767	51.2474	1.22496
51.2739	0.0767	51.2736	1.22496
51.3024	0.0767	51.3019	1.22496
51.3311	0.0767	51.3311	1.22863
51.3573	0.0767	51.3575	1.22863
51.3852	0.07751	51.3872	1.22496
51.4141	0.07833	51.4132	1.22496
51.4405	0.07833	51.4404	1.22863
51.4706	0.0767	51.4698	1.22496
51.4965	0.07596	51.4965	1.22496
51.5242	0.07596	51.5243	1.22863
51.5538	0.0767	51.5534	1.22496
51.5803	0.07596	51.58	1.22863
51.6074	0.0767	51.6099	1.22496
51.6372	0.0767	51.6359	1.22496
51.6627	0.0767	51.6634	1.22496
51.6905	0.07751	51.6901	1.2213
51.7193	0.07751	51.7181	1.22496
51.7457	0.0767	51.7465	1.22496
51.7736	0.0767	51.7758	1.22863
51.8029	0.07751	51.8022	1.22863
51.8298	0.07751	51.8302	1.22496
51.859	0.07751	51.8588	1.22863
51.8854	0.07751	51.8853	1.23196
51.9134	0.07833	51.915	1.22863
51.9421	0.07751	51.9412	1.22863
51.9684	0.07833	51.968	1.22863
51.9962	0.07833	51.998	1.22496
52.0255	0.07833	52.0241	1.22863
52.0517	0.07907	52.0517	1.22863
52.0815	0.07833	52.0808	1.22496
52.1076	0.07833	52.1071	1.22496
52.1349	0.07907	52.1349	1.22863
52.1644	0.07907	52.164	1.22863
52.1912	0.07907	52.1914	1.23196
52.2184	0.07907	52.2189	1.22863
52.2481	0.07907	52.2463	1.22863
52.2734	0.07907	52.2743	1.22863
52.3017	0.07907	52.303	1.22863
52.3307	0.07907	52.3299	1.22863
52.3574	0.07907	52.3576	1.22863
52.3848	0.07907	52.3866	1.23196
52.4139	0.07907	52.4125	1.22863
52.4407	0.07988	52.4424	1.22863
52.4704	0.07988	52.4688	1.23196
52.4964	0.07907	52.4964	1.23196
52.5245	0.07988	52.5258	1.22863
52.553	0.07988	52.5522	1.22863
52.5794	0.07988	52.5791	1.23196
52.6074	0.07988	52.6089	1.23196
52.6367	0.07988	52.6353	1.23196
52.6631	0.07988	52.6653	1.23196
52.6903	0.08069	52.6912	1.23196
52.7191	0.08069	52.7187	1.23196
52.7463	0.08069	52.7482	1.23196
52.7759	0.08069	52.7747	1.23196
52.802	0.08069	52.8019	1.23196
52.8297	0.08069	52.8311	1.23196
52.8587	0.08069	52.8573	1.23196
52.8849	0.07988	52.8853	1.23929
52.913	0.08069	52.914	1.23929
52.9418	0.08069	52.9404	1.23562
52.9685	0.08069	52.9679	1.23562
52.9965	0.08069	52.9965	1.23196
53.0243	0.08151	53.0235	1.23196
53.0514	0.08069	53.0534	1.23562
53.0811	0.08069	53.0799	1.23929
53.1074	0.08151	53.1082	1.23562
53.135	0.08069	53.1367	1.23562
53.1647	0.08151	53.1632	1.23562
53.1903	0.08151	53.1901	1.23562
53.2185	0.08069	53.2193	1.23562
53.2475	0.08069	53.2463	1.23562
53.2736	0.08151	53.2761	1.23929
53.3014	0.08151	53.3021	1.23562
53.3301	0.08151	53.3294	1.23929
53.3577	0.08225	53.3589	1.23562
53.3865	0.08225	53.3857	1.23929
53.4129	0.08225	53.4129	1.23929
53.4407	0.08225	53.4415	1.23929
53.4696	0.08151	53.4683	1.23562
53.4959	0.08151	53.4982	1.23562
53.5241	0.08225	53.5248	1.23562
53.5534	0.08225	53.5525	1.23562
53.5795	0.08225	53.5807	1.23929
53.6088	0.08225	53.6071	1.23929
53.6353	0.08151	53.6348	1.23929
53.6628	0.08225	53.6644	1.23929
53.6928	0.08225	53.6904	1.23929
53.7186	0.08225	53.7184	1.23929
53.7459	0.08151	53.747	1.24262
53.7754	0.08225	53.7743	1.23929
53.8017	0.08225	53.8029	1.23562
53.8298	0.08225	53.8296	1.23929
53.8584	0.08306	53.8575	1.23929
53.8848	0.08306	53.8863	1.23929
53.9128	0.08225	53.9125	1.23929
53.9411	0.08306	53.9408	1.23929
53.9687	0.08306	53.9691	1.23929
53.996	0.08306	53.9965	1.23929
54.0248	0.08306	54.0258	1.23929
54.0517	0.08306	54.0522	1.23929
54.0813	0.08306	54.079	1.23929
54.1067	0.08306	54.1088	1.23929
54.1353	0.08306	54.1351	1.24262
54.1641	0.08306	54.1627	1.24262
54.1904	0.08388	54.1915	1.24262
54.2186	0.08306	54.2186	1.24262
54.2475	0.08388	54.248	1.24262
54.2737	0.08388	54.2744	1.24628
54.3036	0.08388	54.3015	1.24262
54.33	0.08388	54.3304	1.24628
54.3572	0.08388	54.3568	1.24262
54.3844	0.08388	54.385	1.24262
54.4125	0.08306	54.4142	1.24628
54.4406	0.08388	54.4412	1.24628
54.4695	0.08462	54.4689	1.24628
54.4961	0.08388	54.4973	1.24628
54.5241	0.08388	54.5241	1.24628
54.5531	0.08388	54.5534	1.24628
54.5798	0.08388	54.5796	1.24262
54.607	0.08388	54.6076	1.24262
54.6358	0.08388	54.636	1.24628
54.6627	0.08462	54.6625	1.24628
54.6925	0.08388	54.6905	1.24628
54.7191	0.08388	54.7197	1.24628
54.7461	0.08462	54.7461	1.24262
54.7757	0.08462	54.7756	1.24628
54.8012	0.08462	54.8016	1.24628
54.8293	0.08388	54.829	1.24628
54.8584	0.08388	54.8591	1.24628
54.8851	0.08388	54.8859	1.24628
54.913	0.08462	54.9134	1.24628
54.9408	0.08462	54.9418	1.24628
54.9683	0.08462	54.968	1.24628
54.9958	0.08462	54.9983	1.24628
55.0251	0.08462	55.0245	1.24262
55.052	0.08462	55.0517	1.24628
55.0815	0.08462	55.0791	1.24262
55.1068	0.08543	55.1071	1.24262
55.1352	0.08462	55.1349	1.24628
55.1642	0.08462	55.1638	1.24995
55.1904	0.08543	55.1904	1.24628
55.2185	0.08543	55.2184	1.24262
55.2473	0.08543	55.247	1.24628
55.2735	0.08543	55.2739	1.24628
55.3034	0.08543	55.3013	1.24628
55.33	0.08543	55.3294	1.24628
55.3571	0.08543	55.3575	1.24628
55.3867	0.08543	55.3863	1.24628
55.413	0.08625	55.4126	1.24628
55.4401	0.08543	55.4407	1.24995
55.4699	0.08625	55.4696	1.24628
55.4964	0.08625	55.4958	1.24628
55.5236	0.08625	55.5258	1.24262
[truncated: 5,823 more rows]
